# Supplementary material for: A methodology to globally assess ectodomain shedding using soluble fractions from the mouse brain
Source: Front Psychiatry. 2024 Jun 19;15:1367526. doi: 10.3389/fpsyt.2024.1367526 (PMC11219901; doi:10.3389/fpsyt.2024.1367526)
Supplement: Supplementary Table 1 — List of transmembrane and GPI-anchored proteins used for filtering proteins belonging to the soluble fraction sheddomes and used as background for GO analysis in DAVID. [file Table_1.xlsx]

## Sheet: List_TMGPI
Entrez	Gene symbol	Species	Gene Name
11302	Aatk	Mus musculus	apoptosis-associated tyrosine kinase(Aatk)
11303	Abca1	Mus musculus	ATP-binding cassette, sub-family A member 1(Abca1)
11304	Abca4	Mus musculus	ATP-binding cassette, sub-family A member 4(Abca4)
11305	Abca2	Mus musculus	ATP-binding cassette, sub-family A member 2(Abca2)
11306	Abcb7	Mus musculus	ATP-binding cassette, sub-family B member 7(Abcb7)
11307	Abcg1	Mus musculus	ATP binding cassette subfamily G member 1(Abcg1)
11416	Slc33a1	Mus musculus	solute carrier family 33 (acetyl-CoA transporter), member 1(Slc33a1)
11418	Asic2	Mus musculus	acid-sensing ion channel 2(Asic2)
11419	Asic1	Mus musculus	acid-sensing ion channel 1(Asic1)
11421	Ace	Mus musculus	angiotensin I converting enzyme(Ace)
11423	Ache	Mus musculus	acetylcholinesterase(Ache)
11426	Macf1	Mus musculus	microtubule-actin crosslinking factor 1(Macf1)
11432	Acp2	Mus musculus	acid phosphatase 2, lysosomal(Acp2)
11438	Chrna4	Mus musculus	cholinergic receptor, nicotinic, alpha polypeptide 4(Chrna4)
11440	Chrna6	Mus musculus	cholinergic receptor, nicotinic, alpha polypeptide 6(Chrna6)
11441	Chrna7	Mus musculus	cholinergic receptor, nicotinic, alpha polypeptide 7(Chrna7)
11443	Chrnb1	Mus musculus	cholinergic receptor nicotinic beta 1 subunit(Chrnb1)
11444	Chrnb2	Mus musculus	cholinergic receptor nicotinic beta 2 subunit(Chrnb2)
11447	Chrnd	Mus musculus	cholinergic receptor, nicotinic, delta polypeptide(Chrnd)
11448	Chrne	Mus musculus	cholinergic receptor, nicotinic, epsilon polypeptide(Chrne)
11449	Chrng	Mus musculus	cholinergic receptor, nicotinic, gamma polypeptide(Chrng)
11451	Acrv1	Mus musculus	acrosomal vesicle protein 1(Acrv1)
11477	Acvr1	Mus musculus	activin A receptor, type 1(Acvr1)
11479	Acvr1b	Mus musculus	activin A receptor, type 1B(Acvr1b)
11480	Acvr2a	Mus musculus	activin receptor IIA(Acvr2a)
11481	Acvr2b	Mus musculus	activin receptor IIB(Acvr2b)
11482	Acvrl1	Mus musculus	activin A receptor, type II-like 1(Acvrl1)
11487	Adam10	Mus musculus	a disintegrin and metallopeptidase domain 10(Adam10)
11488	Adam11	Mus musculus	a disintegrin and metallopeptidase domain 11(Adam11)
11489	Adam12	Mus musculus	ADAM metallopeptidase domain 12(Adam12)
11490	Adam15	Mus musculus	ADAM metallopeptidase domain 15(Adam15)
11491	Adam17	Mus musculus	a disintegrin and metallopeptidase domain 17(Adam17)
11492	Adam19	Mus musculus	ADAM metallopeptidase domain 19(Adam19)
11495	Adam2	Mus musculus	a disintegrin and metallopeptidase domain 2(Adam2)
11496	Adam22	Mus musculus	a disintegrin and metallopeptidase domain 22(Adam22)
11500	Adam7	Mus musculus	a disintegrin and metallopeptidase domain 7(Adam7)
11501	Adam8	Mus musculus	a disintegrin and metallopeptidase domain 8(Adam8)
11502	Adam9	Mus musculus	ADAM metallopeptidase domain 9(Adam9)
11512	Adcy6	Mus musculus	adenylate cyclase 6(Adcy6)
11513	Adcy7	Mus musculus	adenylate cyclase 7(Adcy7)
11514	Adcy8	Mus musculus	adenylate cyclase 8(Adcy8)
11515	Adcy9	Mus musculus	adenylate cyclase 9(Adcy9)
11517	Adcyap1r1	Mus musculus	adenylate cyclase activating polypeptide 1 receptor 1(Adcyap1r1)
11536	Gpr182	Mus musculus	G protein-coupled receptor 182(Gpr182)
11539	Adora1	Mus musculus	adenosine A1 receptor(Adora1)
11541	Adora2b	Mus musculus	adenosine A2b receptor(Adora2b)
11542	Adora3	Mus musculus	adenosine A3 receptor(Adora3)
11548	Adra1b	Mus musculus	adrenergic receptor, alpha 1b(Adra1b)
11549	Adra1a	Mus musculus	adrenergic receptor, alpha 1a(Adra1a)
11550	Adra1d	Mus musculus	adrenergic receptor, alpha 1d(Adra1d)
11551	Adra2a	Mus musculus	adrenergic receptor, alpha 2a(Adra2a)
11552	Adra2b	Mus musculus	adrenergic receptor, alpha 2b(Adra2b)
11553	Adra2c	Mus musculus	adrenergic receptor, alpha 2c(Adra2c)
11554	Adrb1	Mus musculus	adrenergic receptor, beta 1(Adrb1)
11556	Adrb3	Mus musculus	adrenergic receptor, beta 3(Adrb3)
11596	Ager	Mus musculus	advanced glycosylation end product-specific receptor(Ager)
11607	Agtr1a	Mus musculus	angiotensin II receptor, type 1a(Agtr1a)
11608	Agtr1b	Mus musculus	angiotensin II receptor, type 1b(Agtr1b)
11609	Agtr2	Mus musculus	angiotensin II receptor, type 2(Agtr2)
11610	Agtrap	Mus musculus	angiotensin II, type I receptor-associated protein(Agtrap)
11647	Alpl	Mus musculus	alkaline phosphatase, liver/bone/kidney(Alpl)
11648	Akp3	Mus musculus	alkaline phosphatase 3, intestine, not Mn requiring(Akp3)
11658	Alcam	Mus musculus	activated leukocyte cell adhesion molecule(Alcam)
11666	Abcd1	Mus musculus	ATP-binding cassette, sub-family D member 1(Abcd1)
11671	Aldh3a2	Mus musculus	aldehyde dehydrogenase family 3, subfamily A2(Aldh3a2)
11682	Alk	Mus musculus	anaplastic lymphoma kinase(Alk)
11732	Ank	Mus musculus	progressive ankylosis(Ank)
11739	Slc25a4	Mus musculus	solute carrier family 25 (mitochondrial carrier, adenine nucleotide translocator), member 4(Slc25a4)
11740	Slc25a5	Mus musculus	solute carrier family 25 (mitochondrial carrier, adenine nucleotide translocator), member 5(Slc25a5)
11754	Aoc3	Mus musculus	amine oxidase, copper containing 3(Aoc3)
11803	Aplp1	Mus musculus	amyloid beta precursor like protein 1(Aplp1)
11804	Aplp2	Mus musculus	amyloid beta precursor-like protein 2(Aplp2)
11818	Apoh	Mus musculus	apolipoprotein H(Apoh)
11820	App	Mus musculus	amyloid beta precursor protein(App)
11827	Aqp2	Mus musculus	aquaporin 2(Aqp2)
11828	Aqp3	Mus musculus	aquaporin 3(Aqp3)
11829	Aqp4	Mus musculus	aquaporin 4(Aqp4)
11830	Aqp5	Mus musculus	aquaporin 5(Aqp5)
11831	Aqp6	Mus musculus	aquaporin 6(Aqp6)
11832	Aqp7	Mus musculus	aquaporin 7(Aqp7)
11833	Aqp8	Mus musculus	aquaporin 8(Aqp8)
11839	Areg	Mus musculus	amphiregulin(Areg)
11870	Art1	Mus musculus	ADP-ribosyltransferase 1(Art1)
11883	Arsa	Mus musculus	arylsulfatase A(Arsa)
11889	Asgr1	Mus musculus	asialoglycoprotein receptor 1(Asgr1)
11890	Asgr2	Mus musculus	asialoglycoprotein receptor 2(Asgr2)
11899	Astn1	Mus musculus	astrotactin 1(Astn1)
11928	Atp1a1	Mus musculus	ATPase, Na+/K+ transporting, alpha 1 polypeptide(Atp1a1)
11931	Atp1b1	Mus musculus	ATPase, Na+/K+ transporting, beta 1 polypeptide(Atp1b1)
11932	Atp1b2	Mus musculus	ATPase, Na+/K+ transporting, beta 2 polypeptide(Atp1b2)
11933	Atp1b3	Mus musculus	ATPase, Na+/K+ transporting, beta 3 polypeptide(Atp1b3)
11936	Fxyd2	Mus musculus	FXYD domain-containing ion transport regulator 2(Fxyd2)
11937	Atp2a1	Mus musculus	ATPase, Ca++ transporting, cardiac muscle, fast twitch 1(Atp2a1)
11938	Atp2a2	Mus musculus	ATPase, Ca++ transporting, cardiac muscle, slow twitch 2(Atp2a2)
11941	Atp2b2	Mus musculus	ATPase, Ca++ transporting, plasma membrane 2(Atp2b2)
11944	Atp4a	Mus musculus	ATPase, H+/K+ exchanging, gastric, alpha polypeptide(Atp4a)
11945	Atp4b	Mus musculus	ATPase, H+/K+ exchanging, beta polypeptide(Atp4b)
11951	Atp5mc1	Mus musculus	ATP synthase membrane subunit c locus 1(Atp5mc1)
11974	Atp6v0e	Mus musculus	ATPase, H+ transporting, lysosomal V0 subunit E(Atp6v0e)
11975	Atp6v0a1	Mus musculus	ATPase, H+ transporting, lysosomal V0 subunit A1(Atp6v0a1)
11977	Atp7a	Mus musculus	ATPase, Cu++ transporting, alpha polypeptide(Atp7a)
11979	Atp7b	Mus musculus	ATPase, Cu++ transporting, beta polypeptide(Atp7b)
11980	Atp8a1	Mus musculus	ATPase phospholipid transporting 8A1(Atp8a1)
11981	Atp9a	Mus musculus	ATPase, class II, type 9A(Atp9a)
11982	Atp10a	Mus musculus	ATPase, class V, type 10A(Atp10a)
11984	Atp6v0c	Mus musculus	ATPase, H+ transporting, lysosomal V0 subunit C(Atp6v0c)
11987	Slc7a1	Mus musculus	solute carrier family 7 (cationic amino acid transporter, y+ system), member 1(Slc7a1)
11988	Slc7a2	Mus musculus	solute carrier family 7 (cationic amino acid transporter, y+ system), member 2(Slc7a2)
11989	Slc7a3	Mus musculus	solute carrier family 7 (cationic amino acid transporter, y+ system), member 3(Slc7a3)
11990	Atrn	Mus musculus	attractin(Atrn)
11993	Aup1	Mus musculus	ancient ubiquitous protein 1(Aup1)
11994	Pcdh15	Mus musculus	protocadherin 15(Pcdh15)
12000	Avpr2	Mus musculus	arginine vasopressin receptor 2(Avpr2)
12018	Bak1	Mus musculus	BCL2-antagonist/killer 1(Bak1)
12028	Bax	Mus musculus	BCL2-associated X protein(Bax)
12032	Bcan	Mus musculus	brevican(Bcan)
12033	Bcap29	Mus musculus	B cell receptor associated protein 29(Bcap29)
12043	Bcl2	Mus musculus	B cell leukemia/lymphoma 2(Bcl2)
12048	Bcl2l1	Mus musculus	BCL2-like 1(Bcl2l1)
12049	Bcl2l10	Mus musculus	Bcl2-like 10(Bcl2l10)
12057	Opn1sw	Mus musculus	opsin 1 (cone pigments), short-wave-sensitive (color blindness, tritan)(Opn1sw)
12061	Bdkrb1	Mus musculus	bradykinin receptor, beta 1(Bdkrb1)
12062	Bdkrb2	Mus musculus	bradykinin receptor, beta 2(Bdkrb2)
12068	Bet1	Mus musculus	Bet1 golgi vesicular membrane trafficking protein(Bet1)
12123	Hrk	Mus musculus	harakiri, BCL2 interacting protein (contains only BH3 domain)(Hrk)
12124	Bik	Mus musculus	BCL2-interacting killer(Bik)
12145	Cxcr5	Mus musculus	C-X-C motif chemokine receptor 5(Cxcr5)
12166	Bmpr1a	Mus musculus	bone morphogenetic protein receptor, type 1A(Bmpr1a)
12167	Bmpr1b	Mus musculus	bone morphogenetic protein receptor, type 1B(Bmpr1b)
12168	Bmpr2	Mus musculus	bone morphogenetic protein receptor type 2(Bmpr2)
12176	Bnip3	Mus musculus	BCL2/adenovirus E1B interacting protein 3(Bnip3)
12177	Bnip3l	Mus musculus	BCL2/adenovirus E1B interacting protein 3-like(Bnip3l)
12182	Bst1	Mus musculus	bone marrow stromal cell antigen 1(Bst1)
12209	Brs3	Mus musculus	bombesin-like receptor 3(Brs3)
12215	Bsg	Mus musculus	basigin(Bsg)
12223	Btc	Mus musculus	betacellulin, epidermal growth factor family member(Btc)
12231	Btn1a1	Mus musculus	butyrophilin, subfamily 1, member A1(Btn1a1)
12257	Tspo	Mus musculus	translocator protein(Tspo)
12267	C3ar1	Mus musculus	complement component 3a receptor 1(C3ar1)
12273	C5ar1	Mus musculus	complement component 5a receptor 1(C5ar1)
12279	C9	Mus musculus	complement component 9(C9)
12286	Cacna1a	Mus musculus	calcium channel, voltage-dependent, P/Q type, alpha 1A subunit(Cacna1a)
12287	Cacna1b	Mus musculus	calcium channel, voltage-dependent, N type, alpha 1B subunit(Cacna1b)
12288	Cacna1c	Mus musculus	calcium channel, voltage-dependent, L type, alpha 1C subunit(Cacna1c)
12289	Cacna1d	Mus musculus	calcium channel, voltage-dependent, L type, alpha 1D subunit(Cacna1d)
12291	Cacna1g	Mus musculus	calcium channel, voltage-dependent, T type, alpha 1G subunit(Cacna1g)
12292	Cacna1s	Mus musculus	calcium channel, voltage-dependent, L type, alpha 1S subunit(Cacna1s)
12293	Cacna2d1	Mus musculus	calcium channel, voltage-dependent, alpha2/delta subunit 1(Cacna2d1)
12294	Cacna2d3	Mus musculus	calcium channel, voltage-dependent, alpha2/delta subunit 3(Cacna2d3)
12299	Cacng1	Mus musculus	calcium channel, voltage-dependent, gamma subunit 1(Cacng1)
12300	Cacng2	Mus musculus	calcium channel, voltage-dependent, gamma subunit 2(Cacng2)
12305	Ddr1	Mus musculus	discoidin domain receptor family, member 1(Ddr1)
12311	Calcr	Mus musculus	calcitonin receptor(Calcr)
12328	Caml	Mus musculus	calcium modulating ligand(Caml)
12330	Canx	Mus musculus	calnexin(Canx)
12351	Car4	Mus musculus	carbonic anhydrase 4(Car4)
12374	Casr	Mus musculus	calcium-sensing receptor(Casr)
12425	Cckar	Mus musculus	cholecystokinin A receptor(Cckar)
12426	Cckbr	Mus musculus	cholecystokinin B receptor(Cckbr)
12458	Ccr6	Mus musculus	C-C motif chemokine receptor 6(Ccr6)
12475	Cd14	Mus musculus	CD14 antigen(Cd14)
12476	Cd151	Mus musculus	CD151 antigen(Cd151)
12477	Ctla4	Mus musculus	cytotoxic T-lymphocyte-associated protein 4(Ctla4)
12478	Cd19	Mus musculus	CD19 antigen(Cd19)
12479	Cd1d1	Mus musculus	CD1d1 antigen(Cd1d1)
12481	Cd2	Mus musculus	CD2 antigen(Cd2)
12482	Ms4a1	Mus musculus	membrane-spanning 4-domains, subfamily A, member 1(Ms4a1)
12483	Cd22	Mus musculus	CD22 antigen(Cd22)
12484	Cd24a	Mus musculus	CD24a antigen(Cd24a)
12487	Cd28	Mus musculus	CD28 antigen(Cd28)
12489	Cd33	Mus musculus	CD33 molecule(Cd33)
12490	Cd34	Mus musculus	CD34 antigen(Cd34)
12491	Cd36	Mus musculus	CD36 molecule(Cd36)
12492	Scarb2	Mus musculus	scavenger receptor class B, member 2(Scarb2)
12493	Cd37	Mus musculus	CD37 antigen(Cd37)
12494	Cd38	Mus musculus	CD38 antigen(Cd38)
12495	Entpd1	Mus musculus	ectonucleoside triphosphate diphosphohydrolase 1(Entpd1)
12496	Entpd2	Mus musculus	ectonucleoside triphosphate diphosphohydrolase 2(Entpd2)
12497	Entpd6	Mus musculus	ectonucleoside triphosphate diphosphohydrolase 6(Entpd6)
12500	Cd3d	Mus musculus	CD3 antigen, delta polypeptide(Cd3d)
12501	Cd3e	Mus musculus	CD3 antigen, epsilon polypeptide(Cd3e)
12502	Cd3g	Mus musculus	CD3 antigen, gamma polypeptide(Cd3g)
12503	Cd247	Mus musculus	CD247 antigen(Cd247)
12504	Cd4	Mus musculus	CD4 antigen(Cd4)
12505	Cd44	Mus musculus	CD44 antigen(Cd44)
12506	Cd48	Mus musculus	CD48 antigen(Cd48)
12507	Cd5	Mus musculus	CD5 antigen(Cd5)
12508	Cd53	Mus musculus	CD53 antigen(Cd53)
12511	Cd6	Mus musculus	CD6 antigen(Cd6)
12512	Cd63	Mus musculus	CD63 antigen(Cd63)
12514	Cd68	Mus musculus	CD68 antigen(Cd68)
12515	Cd69	Mus musculus	CD69 antigen(Cd69)
12516	Cd7	Mus musculus	CD7 antigen(Cd7)
12517	Cd72	Mus musculus	CD72 antigen(Cd72)
12518	Cd79a	Mus musculus	CD79A antigen (immunoglobulin-associated alpha)(Cd79a)
12519	Cd80	Mus musculus	CD80 antigen(Cd80)
12520	Cd81	Mus musculus	CD81 antigen(Cd81)
12521	Cd82	Mus musculus	CD82 antigen(Cd82)
12522	Cd83	Mus musculus	CD83 antigen(Cd83)
12523	Cd84	Mus musculus	CD84 antigen(Cd84)
12524	Cd86	Mus musculus	CD86 antigen(Cd86)
12525	Cd8a	Mus musculus	CD8 subunit alpha(Cd8a)
12526	Cd8b1	Mus musculus	CD8 subunit beta 1(Cd8b1)
12527	Cd9	Mus musculus	CD9 antigen(Cd9)
12550	Cdh1	Mus musculus	cadherin 1(Cdh1)
12552	Cdh11	Mus musculus	cadherin 11(Cdh11)
12554	Cdh13	Mus musculus	cadherin 13(Cdh13)
12555	Cdh15	Mus musculus	cadherin 15(Cdh15)
12556	Cdh16	Mus musculus	cadherin 16(Cdh16)
12557	Cdh17	Mus musculus	cadherin 17(Cdh17)
12558	Cdh2	Mus musculus	cadherin 2(Cdh2)
12560	Cdh3	Mus musculus	cadherin 3(Cdh3)
12561	Cdh4	Mus musculus	cadherin 4(Cdh4)
12562	Cdh5	Mus musculus	cadherin 5(Cdh5)
12563	Cdh6	Mus musculus	cadherin 6(Cdh6)
12564	Cdh8	Mus musculus	cadherin 8(Cdh8)
12565	Cdh9	Mus musculus	cadherin 9(Cdh9)
12614	Celsr1	Mus musculus	cadherin, EGF LAG seven-pass G-type receptor 1(Celsr1)
12627	Cfc1	Mus musculus	cryptic, EGF-CFC family member 1(Cfc1)
12638	Cftr	Mus musculus	cystic fibrosis transmembrane conductance regulator(Cftr)
12642	Ch25h	Mus musculus	cholesterol 25-hydroxylase(Ch25h)
12661	Chl1	Mus musculus	cell adhesion molecule L1-like(Chl1)
12669	Chrm1	Mus musculus	cholinergic receptor, muscarinic 1, CNS(Chrm1)
12671	Chrm3	Mus musculus	cholinergic receptor, muscarinic 3, cardiac(Chrm3)
12672	Chrm4	Mus musculus	cholinergic receptor, muscarinic 4(Chrm4)
12686	Elovl3	Mus musculus	ELOVL fatty acid elongase 3(Elovl3)
12723	Clcn1	Mus musculus	chloride channel, voltage-sensitive 1(Clcn1)
12724	Clcn2	Mus musculus	chloride channel, voltage-sensitive 2(Clcn2)
12725	Clcn3	Mus musculus	chloride channel, voltage-sensitive 3(Clcn3)
12727	Clcn4	Mus musculus	chloride channel, voltage-sensitive 4(Clcn4)
12728	Clcn5	Mus musculus	chloride channel, voltage-sensitive 5(Clcn5)
12733	Clcnka	Mus musculus	chloride channel, voltage-sensitive Ka(Clcnka)
12737	Cldn1	Mus musculus	claudin 1(Cldn1)
12738	Cldn2	Mus musculus	claudin 2(Cldn2)
12739	Cldn3	Mus musculus	claudin 3(Cldn3)
12740	Cldn4	Mus musculus	claudin 4(Cldn4)
12741	Cldn5	Mus musculus	claudin 5(Cldn5)
12745	Clgn	Mus musculus	calmegin(Clgn)
12752	Cln3	Mus musculus	CLN3 lysosomal/endosomal transmembrane protein, battenin(Cln3)
12765	Cxcr2	Mus musculus	C-X-C motif chemokine receptor 2(Cxcr2)
12766	Cxcr3	Mus musculus	C-X-C motif chemokine receptor 3(Cxcr3)
12768	Ccr1	Mus musculus	C-C motif chemokine receptor 1(Ccr1)
12769	Ccr9	Mus musculus	C-C motif chemokine receptor 9(Ccr9)
12771	Ccr3	Mus musculus	C-C motif chemokine receptor 3(Ccr3)
12772	Ccr2	Mus musculus	C-C motif chemokine receptor 2(Ccr2)
12773	Ccr4	Mus musculus	C-C motif chemokine receptor 4(Ccr4)
12774	Ccr5	Mus musculus	C-C motif chemokine receptor 5(Ccr5)
12775	Ccr7	Mus musculus	C-C motif chemokine receptor 7(Ccr7)
12776	Ccr8	Mus musculus	C-C motif chemokine receptor 8(Ccr8)
12777	Ccr10	Mus musculus	C-C motif chemokine receptor 10(Ccr10)
12778	Ackr3	Mus musculus	atypical chemokine receptor 3(Ackr3)
12780	Abcc2	Mus musculus	ATP-binding cassette, sub-family member 2(Abcc2)
12785	Cnbp	Mus musculus	cellular nucleic acid binding protein(Cnbp)
12788	Cnga1	Mus musculus	cyclic nucleotide gated channel alpha 1(Cnga1)
12789	Cnga2	Mus musculus	cyclic nucleotide gated channel alpha 2(Cnga2)
12790	Cnga3	Mus musculus	cyclic nucleotide gated channel alpha 3(Cnga3)
12793	Cnih1	Mus musculus	cornichon family AMPA receptor auxiliary protein 1(Cnih1)
12794	Cnih2	Mus musculus	cornichon family AMPA receptor auxiliary protein 2(Cnih2)
12801	Cnr1	Mus musculus	cannabinoid receptor 1(Cnr1)
12802	Cnr2	Mus musculus	cannabinoid receptor 2(Cnr2)
12804	Cntfr	Mus musculus	ciliary neurotrophic factor receptor(Cntfr)
12805	Cntn1	Mus musculus	contactin 1(Cntn1)
12817	Col13a1	Mus musculus	collagen, type XIII, alpha 1(Col13a1)
12821	Col17a1	Mus musculus	collagen, type XVII, alpha 1(Col17a1)
12846	Comt	Mus musculus	catechol-O-methyltransferase(Comt)
12864	Cox6c	Mus musculus	cytochrome c oxidase subunit 6C(Cox6c)
12865	Cox7a1	Mus musculus	cytochrome c oxidase subunit 7A1(Cox7a1)
12867	Cox7c	Mus musculus	cytochrome c oxidase subunit 7C(Cox7c)
12868	Cox8a	Mus musculus	cytochrome c oxidase subunit 8A(Cox8a)
12874	Cpd	Mus musculus	carboxypeptidase D(Cpd)
12894	Cpt1a	Mus musculus	carnitine palmitoyltransferase 1a, liver(Cpt1a)
12895	Cpt1b	Mus musculus	carnitine palmitoyltransferase 1b, muscle(Cpt1b)
12902	Cr2	Mus musculus	complement receptor 2(Cr2)
12913	Creb3	Mus musculus	cAMP responsive element binding protein 3(Creb3)
12915	Atf6b	Mus musculus	activating transcription factor 6 beta(Atf6b)
12922	Crhr2	Mus musculus	corticotropin releasing hormone receptor 2(Crhr2)
12936	Pcdha4	Mus musculus	protocadherin alpha 4(Pcdha4)
12937	Pcdha6	Mus musculus	protocadherin alpha 6(Pcdha6)
12939	Pcdha7	Mus musculus	protocadherin alpha 7(Pcdha7)
12941	Pcdha5	Mus musculus	protocadherin alpha 5(Pcdha5)
12942	Pcdha11	Mus musculus	protocadherin alpha 11(Pcdha11)
12943	Pcdha10	Mus musculus	protocadherin alpha 10(Pcdha10)
12946	Cr1l	Mus musculus	complement C3b/C4b receptor 1 like(Cr1l)
12977	Csf1	Mus musculus	colony stimulating factor 1 (macrophage)(Csf1)
12978	Csf1r	Mus musculus	colony stimulating factor 1 receptor(Csf1r)
12982	Csf2ra	Mus musculus	colony stimulating factor 2 receptor, alpha, low-affinity (granulocyte-macrophage)(Csf2ra)
12983	Csf2rb	Mus musculus	colony stimulating factor 2 receptor, beta, low-affinity (granulocyte-macrophage)(Csf2rb)
12986	Csf3r	Mus musculus	colony stimulating factor 3 receptor(Csf3r)
13047	Cux1	Mus musculus	cut-like homeobox 1(Cux1)
13051	Cx3cr1	Mus musculus	C-X3-C motif chemokine receptor 1(Cx3cr1)
13052	Cxadr	Mus musculus	coxsackie virus and adenovirus receptor(Cxadr)
13056	Cyb561	Mus musculus	cytochrome b-561(Cyb561)
13058	Cybb	Mus musculus	cytochrome b-245, beta polypeptide(Cybb)
13113	Cyp3a13	Mus musculus	cytochrome P450, family 3, subfamily a, polypeptide 13(Cyp3a13)
13116	Cyp46a1	Mus musculus	cytochrome P450, family 46, subfamily a, polypeptide 1(Cyp46a1)
13117	Cyp4a10	Mus musculus	cytochrome P450, family 4, subfamily a, polypeptide 10(Cyp4a10)
13120	Cyp4b1	Mus musculus	cytochrome P450, family 4, subfamily b, polypeptide 1(Cyp4b1)
13121	Cyp51	Mus musculus	cytochrome P450, family 51(Cyp51)
13124	Cyp8b1	Mus musculus	cytochrome P450, family 8, subfamily b, polypeptide 1(Cyp8b1)
13135	Dad1	Mus musculus	defender against cell death 1(Dad1)
13136	Cd55	Mus musculus	CD55 molecule, decay accelerating factor for complement(Cd55)
13138	Dag1	Mus musculus	dystroglycan 1(Dag1)
13162	Slc6a3	Mus musculus	solute carrier family 6 (neurotransmitter transporter, dopamine), member 3(Slc6a3)
13166	Dbh	Mus musculus	dopamine beta hydroxylase(Dbh)
13176	Dcc	Mus musculus	deleted in colorectal carcinoma(Dcc)
13190	Dct	Mus musculus	dopachrome tautomerase(Dct)
13200	Ddost	Mus musculus	dolichyl-di-phosphooligosaccharide-protein glycotransferase(Ddost)
13244	Degs1	Mus musculus	delta 4-desaturase, sphingolipid 1(Degs1)
13340	Slc29a2	Mus musculus	solute carrier family 29 (nucleoside transporters), member 2(Slc29a2)
13349	Ackr1	Mus musculus	atypical chemokine receptor 1 (Duffy blood group)(Ackr1)
13350	Dgat1	Mus musculus	diacylglycerol O-acyltransferase 1(Dgat1)
13356	Dgcr2	Mus musculus	DiGeorge syndrome critical region gene 2(Dgcr2)
13358	Slc25a1	Mus musculus	solute carrier family 25 (mitochondrial carrier, citrate transporter), member 1(Slc25a1)
13360	Dhcr7	Mus musculus	7-dehydrocholesterol reductase(Dhcr7)
13370	Dio1	Mus musculus	deiodinase, iodothyronine, type I(Dio1)
13371	Dio2	Mus musculus	deiodinase, iodothyronine, type II(Dio2)
13386	Dlk1	Mus musculus	delta like non-canonical Notch ligand 1(Dlk1)
13388	Dll1	Mus musculus	delta like canonical Notch ligand 1(Dll1)
13389	Dll3	Mus musculus	delta like canonical Notch ligand 3(Dll3)
13400	Dmpk	Mus musculus	dystrophia myotonica-protein kinase(Dmpk)
13409	Tmc1	Mus musculus	transmembrane channel-like gene family 1(Tmc1)
13418	Dnajc1	Mus musculus	DnaJ heat shock protein family (Hsp40) member C1(Dnajc1)
13476	Reep5	Mus musculus	receptor accessory protein 5(Reep5)
13478	Dpagt1	Mus musculus	dolichyl-phosphate N-acetylglucosaminephosphotransferase 1(Dpagt1)
13479	Dpep1	Mus musculus	dipeptidase 1(Dpep1)
13480	Dpm1	Mus musculus	dolichyl-phosphate mannosyltransferase subunit 1, catalytic(Dpm1)
13481	Dpm2	Mus musculus	dolichyl-phosphate mannosyltransferase subunit 2, regulatory(Dpm2)
13482	Dpp4	Mus musculus	dipeptidylpeptidase 4(Dpp4)
13483	Dpp6	Mus musculus	dipeptidylpeptidase 6(Dpp6)
13487	Slc26a3	Mus musculus	solute carrier family 26, member 3(Slc26a3)
13488	Drd1	Mus musculus	dopamine receptor D1(Drd1)
13489	Drd2	Mus musculus	dopamine receptor D2(Drd2)
13491	Drd4	Mus musculus	dopamine receptor D4(Drd4)
13492	Drd5	Mus musculus	dopamine receptor D5(Drd5)
13505	Dsc1	Mus musculus	desmocollin 1(Dsc1)
13506	Dsc2	Mus musculus	desmocollin 2(Dsc2)
13507	Dsc3	Mus musculus	desmocollin 3(Dsc3)
13508	Dscam	Mus musculus	DS cell adhesion molecule(Dscam)
13510	Dsg1a	Mus musculus	desmoglein 1 alpha(Dsg1a)
13511	Dsg2	Mus musculus	desmoglein 2(Dsg2)
13512	Dsg3	Mus musculus	desmoglein 3(Dsg3)
13521	Slc26a2	Mus musculus	solute carrier family 26 (sulfate transporter), member 2(Slc26a2)
13522	Adam28	Mus musculus	a disintegrin and metallopeptidase domain 28(Adam28)
13524	Adam18	Mus musculus	a disintegrin and metallopeptidase domain 18(Adam18)
13595	Ebp	Mus musculus	EBP cholestenol delta-isomerase(Ebp)
13599	Ecel1	Mus musculus	endothelin converting enzyme-like 1(Ecel1)
13603	Opn3	Mus musculus	opsin 3(Opn3)
13607	Eda	Mus musculus	ectodysplasin-A(Eda)
13608	Edar	Mus musculus	ectodysplasin-A receptor(Edar)
13610	S1pr3	Mus musculus	sphingosine-1-phosphate receptor 3(S1pr3)
13611	S1pr4	Mus musculus	sphingosine-1-phosphate receptor 4(S1pr4)
13617	Ednra	Mus musculus	endothelin receptor type A(Ednra)
13618	Ednrb	Mus musculus	endothelin receptor type B(Ednrb)
13636	Efna1	Mus musculus	ephrin A1(Efna1)
13637	Efna2	Mus musculus	ephrin A2(Efna2)
13638	Efna3	Mus musculus	ephrin A3(Efna3)
13639	Efna4	Mus musculus	ephrin A4(Efna4)
13640	Efna5	Mus musculus	ephrin A5(Efna5)
13641	Efnb1	Mus musculus	ephrin B1(Efnb1)
13642	Efnb2	Mus musculus	ephrin B2(Efnb2)
13643	Efnb3	Mus musculus	ephrin B3(Efnb3)
13645	Egf	Mus musculus	epidermal growth factor(Egf)
13649	Egfr	Mus musculus	epidermal growth factor receptor(Egfr)
13650	Rhbdf1	Mus musculus	rhomboid 5 homolog 1(Rhbdf1)
13663	Ei24	Mus musculus	etoposide induced 2.4 mRNA(Ei24)
13666	Eif2ak3	Mus musculus	eukaryotic translation initiation factor 2 alpha kinase 3(Eif2ak3)
13723	Emb	Mus musculus	embigin(Emb)
13726	Emd	Mus musculus	emerin(Emd)
13730	Emp1	Mus musculus	epithelial membrane protein 1(Emp1)
13731	Emp2	Mus musculus	epithelial membrane protein 2(Emp2)
13732	Emp3	Mus musculus	epithelial membrane protein 3(Emp3)
13733	Adgre1	Mus musculus	adhesion G protein-coupled receptor E1(Adgre1)
13805	Eng	Mus musculus	endoglin(Eng)
13809	Enpep	Mus musculus	glutamyl aminopeptidase(Enpep)
13835	Epha1	Mus musculus	Eph receptor A1(Epha1)
13836	Epha2	Mus musculus	Eph receptor A2(Epha2)
13837	Epha3	Mus musculus	Eph receptor A3(Epha3)
13838	Epha4	Mus musculus	Eph receptor A4(Epha4)
13839	Epha5	Mus musculus	Eph receptor A5(Epha5)
13840	Epha6	Mus musculus	Eph receptor A6(Epha6)
13841	Epha7	Mus musculus	Eph receptor A7(Epha7)
13842	Epha8	Mus musculus	Eph receptor A8(Epha8)
13844	Ephb2	Mus musculus	Eph receptor B2(Ephb2)
13845	Ephb3	Mus musculus	Eph receptor B3(Ephb3)
13846	Ephb4	Mus musculus	Eph receptor B4(Ephb4)
13848	Ephb6	Mus musculus	Eph receptor B6(Ephb6)
13849	Ephx1	Mus musculus	epoxide hydrolase 1, microsomal(Ephx1)
13852	Stx2	Mus musculus	syntaxin 2(Stx2)
13857	Epor	Mus musculus	erythropoietin receptor(Epor)
13866	Erbb2	Mus musculus	erb-b2 receptor tyrosine kinase 2(Erbb2)
13867	Erbb3	Mus musculus	erb-b2 receptor tyrosine kinase 3(Erbb3)
13869	Erbb4	Mus musculus	erb-b2 receptor tyrosine kinase 4(Erbb4)
13874	Ereg	Mus musculus	epiregulin(Ereg)
14012	Mpzl2	Mus musculus	myelin protein zero-like 2(Mpzl2)
14017	Evi2a	Mus musculus	ecotropic viral integration site 2a(Evi2a)
14042	Ext1	Mus musculus	exostosin glycosyltransferase 1(Ext1)
14043	Ext2	Mus musculus	exostosin glycosyltransferase 2(Ext2)
14057	Sfxn1	Mus musculus	sideroflexin 1(Sfxn1)
14062	F2r	Mus musculus	coagulation factor II thrombin receptor(F2r)
14063	F2rl1	Mus musculus	F2R like trypsin receptor 1(F2rl1)
14064	F2rl2	Mus musculus	coagulation factor II thrombin receptor like 2(F2rl2)
14065	F2rl3	Mus musculus	F2R like thrombin or trypsin receptor 3(F2rl3)
14066	F3	Mus musculus	coagulation factor III(F3)
14073	Faah	Mus musculus	fatty acid amide hydrolase(Faah)
14081	Acsl1	Mus musculus	acyl-CoA synthetase long-chain family member 1(Acsl1)
14089	Fap	Mus musculus	fibroblast activation protein(Fap)
14102	Fas	Mus musculus	Fas cell surface death receptor(Fas)
14103	Fasl	Mus musculus	Fas ligand(Fasl)
14107	Fat1	Mus musculus	FAT atypical cadherin 1(Fat1)
14125	Fcer1a	Mus musculus	Fc receptor, IgE, high affinity I, alpha polypeptide(Fcer1a)
14126	Ms4a2	Mus musculus	membrane-spanning 4-domains, subfamily A, member 2(Ms4a2)
14127	Fcer1g	Mus musculus	Fc receptor, IgE, high affinity I, gamma polypeptide(Fcer1g)
14128	Fcer2a	Mus musculus	Fc receptor, IgE, low affinity II, alpha polypeptide(Fcer2a)
14129	Fcgr1	Mus musculus	Fc receptor, IgG, high affinity I(Fcgr1)
14130	Fcgr2b	Mus musculus	Fc receptor, IgG, low affinity IIb(Fcgr2b)
14132	Fcgrt	Mus musculus	Fc fragment of IgG receptor and transporter(Fcgrt)
14137	Fdft1	Mus musculus	farnesyl diphosphate farnesyl transferase 1(Fdft1)
14160	Lgr5	Mus musculus	leucine rich repeat containing G protein coupled receptor 5(Lgr5)
14182	Fgfr1	Mus musculus	fibroblast growth factor receptor 1(Fgfr1)
14183	Fgfr2	Mus musculus	fibroblast growth factor receptor 2(Fgfr2)
14184	Fgfr3	Mus musculus	fibroblast growth factor receptor 3(Fgfr3)
14186	Fgfr4	Mus musculus	fibroblast growth factor receptor 4(Fgfr4)
14225	Fkbp1a	Mus musculus	FK506 binding protein 1a(Fkbp1a)
14232	Fkbp8	Mus musculus	FK506 binding protein 8(Fkbp8)
14254	Flt1	Mus musculus	FMS-like tyrosine kinase 1(Flt1)
14255	Flt3	Mus musculus	FMS-like tyrosine kinase 3(Flt3)
14256	Flt3l	Mus musculus	FMS-like tyrosine kinase 3 ligand(Flt3l)
14257	Flt4	Mus musculus	FMS-like tyrosine kinase 4(Flt4)
14275	Folr1	Mus musculus	folate receptor alpha(Folr1)
14276	Folr2	Mus musculus	folate receptor beta(Folr2)
14289	Fpr2	Mus musculus	formyl peptide receptor 2(Fpr2)
14290	Fpr-rs3	Mus musculus	formyl peptide receptor, related sequence 3(Fpr-rs3)
14293	Fpr1	Mus musculus	formyl peptide receptor 1(Fpr1)
14309	Fshr	Mus musculus	follicle stimulating hormone receptor(Fshr)
14343	Fut1	Mus musculus	fucosyltransferase 1(Fut1)
14344	Fut2	Mus musculus	fucosyltransferase 2(Fut2)
14345	Fut4	Mus musculus	fucosyltransferase 4(Fut4)
14347	Fut7	Mus musculus	fucosyltransferase 7(Fut7)
14348	Fut9	Mus musculus	fucosyltransferase 9(Fut9)
14352	Fv4	Mus musculus	Friend virus susceptibility 4(Fv4)
14362	Fzd1	Mus musculus	frizzled class receptor 1(Fzd1)
14365	Fzd3	Mus musculus	frizzled class receptor 3(Fzd3)
14366	Fzd4	Mus musculus	frizzled class receptor 4(Fzd4)
14367	Fzd5	Mus musculus	frizzled class receptor 5(Fzd5)
14368	Fzd6	Mus musculus	frizzled class receptor 6(Fzd6)
14369	Fzd7	Mus musculus	frizzled class receptor 7(Fzd7)
14370	Fzd8	Mus musculus	frizzled class receptor 8(Fzd8)
14371	Fzd9	Mus musculus	frizzled class receptor 9(Fzd9)
14377	G6pc1	Mus musculus	glucose-6-phosphatase catalytic subunit 1(G6pc1)
14378	G6pc2	Mus musculus	glucose-6-phosphatase, catalytic, 2(G6pc2)
14385	Slc37a4	Mus musculus	solute carrier family 37 (glucose-6-phosphate transporter), member 4(Slc37a4)
14394	Gabra1	Mus musculus	gamma-aminobutyric acid type A receptor subunit alpha 1(Gabra1)
14395	Gabra2	Mus musculus	gamma-aminobutyric acid type A receptor subunit alpha 2(Gabra2)
14396	Gabra3	Mus musculus	gamma-aminobutyric acid type A receptor subunit alpha 3(Gabra3)
14397	Gabra4	Mus musculus	gamma-aminobutyric acid type A receptor subunit alpha 4(Gabra4)
14399	Gabra6	Mus musculus	gamma-aminobutyric acid type A receptor subunit alpha 6(Gabra6)
14400	Gabrb1	Mus musculus	gamma-aminobutyric acid type A receptor subunit beta 1(Gabrb1)
14401	Gabrb2	Mus musculus	gamma-aminobutyric acid type A receptor subunit beta 2(Gabrb2)
14403	Gabrd	Mus musculus	gamma-aminobutyric acid (GABA) A receptor, subunit delta(Gabrd)
14404	Gabre	Mus musculus	gamma-aminobutyric acid (GABA) A receptor, subunit epsilon(Gabre)
14405	Gabrg1	Mus musculus	gamma-aminobutyric acid type A receptor subunit gamma 1(Gabrg1)
14406	Gabrg2	Mus musculus	gamma-aminobutyric acid type A receptor, subunit gamma 2(Gabrg2)
14407	Gabrg3	Mus musculus	gamma-aminobutyric acid type A receptor, subunit gamma 3(Gabrg3)
14408	Gabrr1	Mus musculus	gamma-aminobutyric acid type A receptor subunit rho 1(Gabrr1)
14409	Gabrr2	Mus musculus	gamma-aminobutyric acid type A receptor subunit rho 2(Gabrr2)
14411	Slc6a12	Mus musculus	solute carrier family 6 (neurotransmitter transporter, betaine/GABA), member 12(Slc6a12)
14412	Slc6a13	Mus musculus	solute carrier family 6 (neurotransmitter transporter, GABA), member 13(Slc6a13)
14421	B4galnt1	Mus musculus	beta-1,4-N-acetyl-galactosaminyl transferase 1(B4galnt1)
14422	B4galnt2	Mus musculus	beta-1,4-N-acetyl-galactosaminyl transferase 2(B4galnt2)
14423	Galnt1	Mus musculus	polypeptide N-acetylgalactosaminyltransferase 1(Galnt1)
14425	Galnt3	Mus musculus	polypeptide N-acetylgalactosaminyltransferase 3(Galnt3)
14426	Galnt4	Mus musculus	polypeptide N-acetylgalactosaminyltransferase 4(Galnt4)
14427	Galr1	Mus musculus	galanin receptor 1(Galr1)
14428	Galr2	Mus musculus	galanin receptor 2(Galr2)
14429	Galr3	Mus musculus	galanin receptor 3(Galr3)
14451	Gas1	Mus musculus	growth arrest specific 1(Gas1)
14470	Rabac1	Mus musculus	Rab acceptor 1 (prenylated)(Rabac1)
14527	Gcgr	Mus musculus	glucagon receptor(Gcgr)
14537	Gcnt1	Mus musculus	glucosaminyl (N-acetyl) transferase 1, core 2(Gcnt1)
14538	Gcnt2	Mus musculus	glucosaminyl (N-acetyl) transferase 2 (I blood group)(Gcnt2)
14539	Opn1mw	Mus musculus	opsin 1 (cone pigments), medium-wave-sensitive (color blindness, deutan)(Opn1mw)
14545	Gdap1	Mus musculus	ganglioside-induced differentiation-associated-protein 1(Gdap1)
14585	Gfra1	Mus musculus	glial cell line derived neurotrophic factor family receptor alpha 1(Gfra1)
14586	Gfra2	Mus musculus	glial cell line derived neurotrophic factor family receptor alpha 2(Gfra2)
14587	Gfra3	Mus musculus	glial cell line derived neurotrophic factor family receptor alpha 3(Gfra3)
14588	Gfra4	Mus musculus	glial cell line derived neurotrophic factor family receptor alpha 4(Gfra4)
14594	Ggta1	Mus musculus	glycoprotein galactosyltransferase alpha 1, 3(Ggta1)
14595	B4galt1	Mus musculus	UDP-Gal:betaGlcNAc beta 1,4- galactosyltransferase, polypeptide 1(B4galt1)
14598	Ggt1	Mus musculus	gamma-glutamyltransferase 1(Ggt1)
14600	Ghr	Mus musculus	growth hormone receptor(Ghr)
14602	Ghrhr	Mus musculus	growth hormone releasing hormone receptor(Ghrhr)
14608	Gpr83	Mus musculus	G protein-coupled receptor 83(Gpr83)
14609	Gja1	Mus musculus	gap junction protein, alpha 1(Gja1)
14610	Gja10	Mus musculus	gap junction protein, alpha 10(Gja10)
14611	Gja3	Mus musculus	gap junction protein, alpha 3(Gja3)
14612	Gja4	Mus musculus	gap junction protein, alpha 4(Gja4)
14613	Gja5	Mus musculus	gap junction protein, alpha 5(Gja5)
14615	Gjc1	Mus musculus	gap junction protein, gamma 1(Gjc1)
14616	Gja8	Mus musculus	gap junction protein, alpha 8(Gja8)
14617	Gjd2	Mus musculus	gap junction protein, delta 2(Gjd2)
14618	Gjb1	Mus musculus	gap junction protein, beta 1(Gjb1)
14619	Gjb2	Mus musculus	gap junction protein, beta 2(Gjb2)
14620	Gjb3	Mus musculus	gap junction protein, beta 3(Gjb3)
14621	Gjb4	Mus musculus	gap junction protein, beta 4(Gjb4)
14622	Gjb5	Mus musculus	gap junction protein, beta 5(Gjb5)
14623	Gjb6	Mus musculus	gap junction protein, beta 6(Gjb6)
14628	Ostm1	Mus musculus	osteopetrosis associated transmembrane protein 1(Ostm1)
14652	Glp1r	Mus musculus	glucagon-like peptide 1 receptor(Glp1r)
14654	Glra1	Mus musculus	glycine receptor, alpha 1 subunit(Glra1)
14657	Glra4	Mus musculus	glycine receptor, alpha 4 subunit(Glra4)
14658	Glrb	Mus musculus	glycine receptor, beta subunit(Glrb)
14664	Slc6a9	Mus musculus	solute carrier family 6 (neurotransmitter transporter, glycine), member 9(Slc6a9)
14705	Bscl2	Mus musculus	BSCL2 lipid droplet biogenesis associated, seipin(Bscl2)
14715	Gnrhr	Mus musculus	gonadotropin releasing hormone receptor(Gnrhr)
14723	Gp1ba	Mus musculus	glycoprotein 1b, alpha polypeptide(Gp1ba)
14724	Gp1bb	Mus musculus	glycoprotein Ib, beta polypeptide(Gp1bb)
14725	Lrp2	Mus musculus	low density lipoprotein receptor-related protein 2(Lrp2)
14726	Pdpn	Mus musculus	podoplanin(Pdpn)
14727	Lilrb4b	Mus musculus	leukocyte immunoglobulin-like receptor, subfamily B, member 4B(Lilrb4b)
14729	Gp5	Mus musculus	glycoprotein 5 platelet(Gp5)
14731	Gpaa1	Mus musculus	GPI anchor attachment protein 1(Gpaa1)
14732	Gpam	Mus musculus	glycerol-3-phosphate acyltransferase, mitochondrial(Gpam)
14733	Gpc1	Mus musculus	glypican 1(Gpc1)
14734	Gpc3	Mus musculus	glypican 3(Gpc3)
14735	Gpc4	Mus musculus	glypican 4(Gpc4)
14738	Gpr12	Mus musculus	G-protein coupled receptor 12(Gpr12)
14739	S1pr2	Mus musculus	sphingosine-1-phosphate receptor 2(S1pr2)
14744	Gpr65	Mus musculus	G-protein coupled receptor 65(Gpr65)
14747	Cmklr1	Mus musculus	chemerin chemokine-like receptor 1(Cmklr1)
14748	Gpr3	Mus musculus	G-protein coupled receptor 3(Gpr3)
14751	Gpi1	Mus musculus	glucose-6-phosphate isomerase 1(Gpi1)
14755	Pigq	Mus musculus	phosphatidylinositol glycan anchor biosynthesis, class Q(Pigq)
14756	Gpld1	Mus musculus	glycosylphosphatidylinositol specific phospholipase D1(Gpld1)
14758	Gpm6b	Mus musculus	glycoprotein m6b(Gpm6b)
14760	Gpr19	Mus musculus	G protein-coupled receptor 19(Gpr19)
14761	Gpr27	Mus musculus	G protein-coupled receptor 27(Gpr27)
14762	Gpr33	Mus musculus	G protein-coupled receptor 33(Gpr33)
14763	Gpr37	Mus musculus	G protein-coupled receptor 37(Gpr37)
14764	Ptgdr2	Mus musculus	prostaglandin D2 receptor 2(Ptgdr2)
14765	Gpr50	Mus musculus	G-protein-coupled receptor 50(Gpr50)
14766	Adgrg1	Mus musculus	adhesion G protein-coupled receptor G1(Adgrg1)
14767	Nmur1	Mus musculus	neuromedin U receptor 1(Nmur1)
14788	Gpr162	Mus musculus	G protein-coupled receptor 162(Gpr162)
14792	Lpcat3	Mus musculus	lysophosphatidylcholine acyltransferase 3(Lpcat3)
14799	Gria1	Mus musculus	glutamate receptor, ionotropic, AMPA1 (alpha 1)(Gria1)
14800	Gria2	Mus musculus	glutamate receptor, ionotropic, AMPA2 (alpha 2)(Gria2)
14802	Gria4	Mus musculus	glutamate receptor, ionotropic, AMPA4 (alpha 4)(Gria4)
14803	Grid1	Mus musculus	glutamate receptor, ionotropic, delta 1(Grid1)
14804	Grid2	Mus musculus	glutamate receptor, ionotropic, delta 2(Grid2)
14805	Grik1	Mus musculus	glutamate receptor, ionotropic, kainate 1(Grik1)
14806	Grik2	Mus musculus	glutamate receptor, ionotropic, kainate 2 (beta 2)(Grik2)
14807	Grik3	Mus musculus	glutamate receptor, ionotropic, kainate 3(Grik3)
14809	Grik5	Mus musculus	glutamate receptor, ionotropic, kainate 5 (gamma 2)(Grik5)
14810	Grin1	Mus musculus	glutamate receptor, ionotropic, NMDA1 (zeta 1)(Grin1)
14811	Grin2a	Mus musculus	glutamate receptor, ionotropic, NMDA2A (epsilon 1)(Grin2a)
14812	Grin2b	Mus musculus	glutamate receptor, ionotropic, NMDA2B (epsilon 2)(Grin2b)
14813	Grin2c	Mus musculus	glutamate receptor, ionotropic, NMDA2C (epsilon 3)(Grin2c)
14814	Grin2d	Mus musculus	glutamate receptor, ionotropic, NMDA2D (epsilon 4)(Grin2d)
14823	Grm8	Mus musculus	glutamate receptor, metabotropic 8(Grm8)
14829	Grpr	Mus musculus	gastrin releasing peptide receptor(Grpr)
14840	Gsg1	Mus musculus	germ cell associated 1(Gsg1)
14917	Gucy2c	Mus musculus	guanylate cyclase 2c(Gucy2c)
14919	Gucy2e	Mus musculus	guanylate cyclase 2e(Gucy2e)
14934	Gypa	Mus musculus	glycophorin A(Gypa)
14950	H13	Mus musculus	histocompatibility 13(H13)
14960	H2-Aa	Mus musculus	histocompatibility 2, class II antigen A, alpha(H2-Aa)
14961	H2-Ab1	Mus musculus	histocompatibility 2, class II antigen A, beta 1(H2-Ab1)
14964	H2-D1	Mus musculus	histocompatibility 2, D region locus 1(H2-D1)
14969	H2-Eb1	Mus musculus	histocompatibility 2, class II antigen E beta(H2-Eb1)
14977	Slc39a7	Mus musculus	solute carrier family 39 (zinc transporter), member 7(Slc39a7)
14980	H2-L	Mus musculus	histocompatibility 2, D region locus L(H2-L)
14998	H2-DMa	Mus musculus	histocompatibility 2, class II, locus DMa(H2-DMa)
15000	H2-DMb2	Mus musculus	histocompatibility 2, class II, locus Mb2(H2-DMb2)
15001	H2-Oa	Mus musculus	histocompatibility 2, O region alpha locus(H2-Oa)
15002	H2-Ob	Mus musculus	histocompatibility 2, O region beta locus(H2-Ob)
15040	H2-T23	Mus musculus	histocompatibility 2, T region locus 23(H2-T23)
15064	Mr1	Mus musculus	major histocompatibility complex, class I-related(Mr1)
15116	Has1	Mus musculus	hyaluronan synthase 1(Has1)
15117	Has2	Mus musculus	hyaluronan synthase 2(Has2)
15118	Has3	Mus musculus	hyaluronan synthase 3(Has3)
15165	Hcn1	Mus musculus	hyperpolarization activated cyclic nucleotide gated potassium channel 1(Hcn1)
15166	Hcn2	Mus musculus	hyperpolarization-activated, cyclic nucleotide-gated K+ 2(Hcn2)
15168	Hcn3	Mus musculus	hyperpolarization-activated, cyclic nucleotide-gated K+ 3(Hcn3)
15200	Hbegf	Mus musculus	heparin-binding EGF-like growth factor(Hbegf)
15203	Heph	Mus musculus	hephaestin(Heph)
15216	Hfe	Mus musculus	homeostatic iron regulator(Hfe)
15247	Mfsd14a	Mus musculus	major facilitator superfamily domain containing 14A(Mfsd14a)
15357	Hmgcr	Mus musculus	3-hydroxy-3-methylglutaryl-Coenzyme A reductase(Hmgcr)
15451	Hpn	Mus musculus	hepsin(Hpn)
15466	Hrh2	Mus musculus	histamine receptor H2(Hrh2)
15478	Hs3st3a1	Mus musculus	heparan sulfate (glucosamine) 3-O-sulfotransferase 3A1(Hs3st3a1)
15483	Hsd11b1	Mus musculus	hydroxysteroid 11-beta dehydrogenase 1(Hsd11b1)
15486	Hsd17b2	Mus musculus	hydroxysteroid (17-beta) dehydrogenase 2(Hsd17b2)
15490	Hsd17b7	Mus musculus	hydroxysteroid (17-beta) dehydrogenase 7(Hsd17b7)
15492	Hsd3b1	Mus musculus	hydroxy-delta-5-steroid dehydrogenase, 3 beta- and steroid delta-isomerase 1(Hsd3b1)
15495	Hsd3b4	Mus musculus	hydroxy-delta-5-steroid dehydrogenase, 3 beta- and steroid delta-isomerase 4(Hsd3b4)
15497	Hsd3b6	Mus musculus	hydroxy-delta-5-steroid dehydrogenase, 3 beta- and steroid delta-isomerase 6(Hsd3b6)
15529	Sdc2	Mus musculus	syndecan 2(Sdc2)
15531	Ndst1	Mus musculus	N-deacetylase/N-sulfotransferase (heparan glucosaminyl) 1(Ndst1)
15550	Htr1a	Mus musculus	5-hydroxytryptamine (serotonin) receptor 1A(Htr1a)
15551	Htr1b	Mus musculus	5-hydroxytryptamine (serotonin) receptor 1B(Htr1b)
15552	Htr1d	Mus musculus	5-hydroxytryptamine (serotonin) receptor 1D(Htr1d)
15557	Htr1f	Mus musculus	5-hydroxytryptamine (serotonin) receptor 1F(Htr1f)
15558	Htr2a	Mus musculus	5-hydroxytryptamine (serotonin) receptor 2A(Htr2a)
15559	Htr2b	Mus musculus	5-hydroxytryptamine (serotonin) receptor 2B(Htr2b)
15560	Htr2c	Mus musculus	5-hydroxytryptamine (serotonin) receptor 2C(Htr2c)
15561	Htr3a	Mus musculus	5-hydroxytryptamine (serotonin) receptor 3A(Htr3a)
15562	Htr4	Mus musculus	5 hydroxytryptamine (serotonin) receptor 4(Htr4)
15563	Htr5a	Mus musculus	5-hydroxytryptamine (serotonin) receptor 5A(Htr5a)
15564	Htr5b	Mus musculus	5-hydroxytryptamine (serotonin) receptor 5B(Htr5b)
15565	Htr6	Mus musculus	5-hydroxytryptamine (serotonin) receptor 6(Htr6)
15566	Htr7	Mus musculus	5-hydroxytryptamine (serotonin) receptor 7(Htr7)
15567	Slc6a4	Mus musculus	solute carrier family 6 (neurotransmitter transporter, serotonin), member 4(Slc6a4)
15587	Hyal2	Mus musculus	hyaluronoglucosaminidase 2(Hyal2)
15894	Icam1	Mus musculus	intercellular adhesion molecule 1(Icam1)
15896	Icam2	Mus musculus	intercellular adhesion molecule 2(Icam2)
15898	Icam5	Mus musculus	intercellular adhesion molecule 5, telencephalin(Icam5)
15937	Ier3	Mus musculus	immediate early response 3(Ier3)
15975	Ifnar1	Mus musculus	interferon (alpha and beta) receptor 1(Ifnar1)
15976	Ifnar2	Mus musculus	interferon (alpha and beta) receptor 2(Ifnar2)
15979	Ifngr1	Mus musculus	interferon gamma receptor 1(Ifngr1)
15980	Ifngr2	Mus musculus	interferon gamma receptor 2(Ifngr2)
15985	Cd79b	Mus musculus	CD79B antigen(Cd79b)
16001	Igf1r	Mus musculus	insulin-like growth factor I receptor(Igf1r)
16004	Igf2r	Mus musculus	insulin-like growth factor 2 receptor(Igf2r)
16149	Cd74	Mus musculus	CD74 antigen (invariant polypeptide of major histocompatibility complex, class II antigen-associated)(Cd74)
16154	Il10ra	Mus musculus	interleukin 10 receptor, alpha(Il10ra)
16155	Il10rb	Mus musculus	interleukin 10 receptor, beta(Il10rb)
16157	Il11ra1	Mus musculus	interleukin 11 receptor subunit alpha 1(Il11ra1)
16158	Il11ra2	Mus musculus	interleukin 11 receptor subunit alpha 2(Il11ra2)
16161	Il12rb1	Mus musculus	interleukin 12 receptor, beta 1(Il12rb1)
16162	Il12rb2	Mus musculus	interleukin 12 receptor, beta 2(Il12rb2)
16164	Il13ra1	Mus musculus	interleukin 13 receptor, alpha 1(Il13ra1)
16165	Il13ra2	Mus musculus	interleukin 13 receptor, alpha 2(Il13ra2)
16169	Il15ra	Mus musculus	interleukin 15 receptor, alpha chain(Il15ra)
16172	Il17ra	Mus musculus	interleukin 17 receptor A(Il17ra)
16174	Il18rap	Mus musculus	interleukin 18 receptor accessory protein(Il18rap)
16177	Il1r1	Mus musculus	interleukin 1 receptor, type I(Il1r1)
16178	Il1r2	Mus musculus	interleukin 1 receptor, type II(Il1r2)
16180	Il1rap	Mus musculus	interleukin 1 receptor accessory protein(Il1rap)
16182	Il18r1	Mus musculus	interleukin 18 receptor 1(Il18r1)
16184	Il2ra	Mus musculus	interleukin 2 receptor, alpha chain(Il2ra)
16185	Il2rb	Mus musculus	interleukin 2 receptor, beta chain(Il2rb)
16186	Il2rg	Mus musculus	interleukin 2 receptor, gamma chain(Il2rg)
16188	Il3ra	Mus musculus	interleukin 3 receptor, alpha chain(Il3ra)
16190	Il4ra	Mus musculus	interleukin 4 receptor, alpha(Il4ra)
16192	Il5ra	Mus musculus	interleukin 5 receptor, alpha(Il5ra)
16194	Il6ra	Mus musculus	interleukin 6 receptor, alpha(Il6ra)
16195	Il6st	Mus musculus	interleukin 6 signal transducer(Il6st)
16197	Il7r	Mus musculus	interleukin 7 receptor(Il7r)
16199	Il9r	Mus musculus	interleukin 9 receptor(Il9r)
16205	Gimap1	Mus musculus	GTPase, IMAP family member 1(Gimap1)
16206	Lrig1	Mus musculus	leucine-rich repeats and immunoglobulin-like domains 1(Lrig1)
16337	Insr	Mus musculus	insulin receptor(Insr)
16398	Itga2	Mus musculus	integrin alpha 2(Itga2)
16399	Itga2b	Mus musculus	integrin alpha 2b(Itga2b)
16400	Itga3	Mus musculus	integrin alpha 3(Itga3)
16401	Itga4	Mus musculus	integrin alpha 4(Itga4)
16402	Itga5	Mus musculus	integrin alpha 5 (fibronectin receptor alpha)(Itga5)
16403	Itga6	Mus musculus	integrin alpha 6(Itga6)
16404	Itga7	Mus musculus	integrin alpha 7(Itga7)
16407	Itgae	Mus musculus	integrin alpha E, epithelial-associated(Itgae)
16408	Itgal	Mus musculus	integrin alpha L(Itgal)
16409	Itgam	Mus musculus	integrin alpha M(Itgam)
16410	Itgav	Mus musculus	integrin alpha V(Itgav)
16411	Itgax	Mus musculus	integrin alpha X(Itgax)
16412	Itgb1	Mus musculus	integrin beta 1 (fibronectin receptor beta)(Itgb1)
16414	Itgb2	Mus musculus	integrin beta 2(Itgb2)
16416	Itgb3	Mus musculus	integrin beta 3(Itgb3)
16419	Itgb5	Mus musculus	integrin beta 5(Itgb5)
16420	Itgb6	Mus musculus	integrin beta 6(Itgb6)
16421	Itgb7	Mus musculus	integrin beta 7(Itgb7)
16423	Cd47	Mus musculus	CD47 antigen (Rh-related antigen, integrin-associated signal transducer)(Cd47)
16429	Itln1	Mus musculus	intelectin 1 (galactofuranose binding)(Itln1)
16430	Stt3a	Mus musculus	STT3, subunit of the oligosaccharyltransferase complex, homolog A (S. cerevisiae)(Stt3a)
16431	Itm2a	Mus musculus	integral membrane protein 2A(Itm2a)
16432	Itm2b	Mus musculus	integral membrane protein 2B(Itm2b)
16433	Cuzd1	Mus musculus	CUB and zona pellucida-like domains 1(Cuzd1)
16438	Itpr1	Mus musculus	inositol 1,4,5-trisphosphate receptor 1(Itpr1)
16439	Itpr2	Mus musculus	inositol 1,4,5-triphosphate receptor 2(Itpr2)
16440	Itpr3	Mus musculus	inositol 1,4,5-triphosphate receptor 3(Itpr3)
16449	Jag1	Mus musculus	jagged 1(Jag1)
16450	Jag2	Mus musculus	jagged 2(Jag2)
16456	F11r	Mus musculus	F11 receptor(F11r)
16485	Kcna1	Mus musculus	potassium voltage-gated channel, shaker-related subfamily, member 1(Kcna1)
16490	Kcna2	Mus musculus	potassium voltage-gated channel, shaker-related subfamily, member 2(Kcna2)
16491	Kcna3	Mus musculus	potassium voltage-gated channel, shaker-related subfamily, member 3(Kcna3)
16492	Kcna4	Mus musculus	potassium voltage-gated channel, shaker-related subfamily, member 4(Kcna4)
16493	Kcna5	Mus musculus	potassium voltage-gated channel, shaker-related subfamily, member 5(Kcna5)
16494	Kcna6	Mus musculus	potassium voltage-gated channel, shaker-related, subfamily, member 6(Kcna6)
16495	Kcna7	Mus musculus	potassium voltage-gated channel, shaker-related subfamily, member 7(Kcna7)
16500	Kcnb1	Mus musculus	potassium voltage gated channel, Shab-related subfamily, member 1(Kcnb1)
16502	Kcnc1	Mus musculus	potassium voltage gated channel, Shaw-related subfamily, member 1(Kcnc1)
16504	Kcnc3	Mus musculus	potassium voltage gated channel, Shaw-related subfamily, member 3(Kcnc3)
16506	Kcnd1	Mus musculus	potassium voltage-gated channel, Shal-related family, member 1(Kcnd1)
16508	Kcnd2	Mus musculus	potassium voltage-gated channel, Shal-related family, member 2(Kcnd2)
16509	Kcne1	Mus musculus	potassium voltage-gated channel, Isk-related subfamily, member 1(Kcne1)
16510	Kcnh1	Mus musculus	potassium voltage-gated channel, subfamily H (eag-related), member 1(Kcnh1)
16511	Kcnh2	Mus musculus	potassium voltage-gated channel, subfamily H (eag-related), member 2(Kcnh2)
16512	Kcnh3	Mus musculus	potassium voltage-gated channel, subfamily H (eag-related), member 3(Kcnh3)
16513	Kcnj10	Mus musculus	potassium inwardly-rectifying channel, subfamily J, member 10(Kcnj10)
16514	Kcnj11	Mus musculus	potassium inwardly rectifying channel, subfamily J, member 11(Kcnj11)
16515	Kcnj12	Mus musculus	potassium inwardly-rectifying channel, subfamily J, member 12(Kcnj12)
16516	Kcnj15	Mus musculus	potassium inwardly-rectifying channel, subfamily J, member 15(Kcnj15)
16517	Kcnj16	Mus musculus	potassium inwardly-rectifying channel, subfamily J, member 16(Kcnj16)
16518	Kcnj2	Mus musculus	potassium inwardly-rectifying channel, subfamily J, member 2(Kcnj2)
16519	Kcnj3	Mus musculus	potassium inwardly-rectifying channel, subfamily J, member 3(Kcnj3)
16520	Kcnj4	Mus musculus	potassium inwardly-rectifying channel, subfamily J, member 4(Kcnj4)
16521	Kcnj5	Mus musculus	potassium inwardly-rectifying channel, subfamily J, member 5(Kcnj5)
16522	Kcnj6	Mus musculus	potassium inwardly-rectifying channel, subfamily J, member 6(Kcnj6)
16523	Kcnj8	Mus musculus	potassium inwardly-rectifying channel, subfamily J, member 8(Kcnj8)
16524	Kcnj9	Mus musculus	potassium inwardly-rectifying channel, subfamily J, member 9(Kcnj9)
16525	Kcnk1	Mus musculus	potassium channel, subfamily K, member 1(Kcnk1)
16526	Kcnk2	Mus musculus	potassium channel, subfamily K, member 2(Kcnk2)
16527	Kcnk3	Mus musculus	potassium channel, subfamily K, member 3(Kcnk3)
16528	Kcnk4	Mus musculus	potassium channel, subfamily K, member 4(Kcnk4)
16529	Kcnk5	Mus musculus	potassium channel, subfamily K, member 5(Kcnk5)
16530	Kcnk7	Mus musculus	potassium channel, subfamily K, member 7(Kcnk7)
16531	Kcnma1	Mus musculus	potassium large conductance calcium-activated channel, subfamily M, alpha member 1(Kcnma1)
16532	Kcnu1	Mus musculus	potassium channel, subfamily U, member 1(Kcnu1)
16533	Kcnmb1	Mus musculus	potassium large conductance calcium-activated channel, subfamily M, beta member 1(Kcnmb1)
16534	Kcnn4	Mus musculus	potassium intermediate/small conductance calcium-activated channel, subfamily N, member 4(Kcnn4)
16535	Kcnq1	Mus musculus	potassium voltage-gated channel, subfamily Q, member 1(Kcnq1)
16536	Kcnq2	Mus musculus	potassium voltage-gated channel, subfamily Q, member 2(Kcnq2)
16538	Kcns1	Mus musculus	K+ voltage-gated channel, subfamily S, 1(Kcns1)
16539	Kcns2	Mus musculus	K+ voltage-gated channel, subfamily S, 2(Kcns2)
16542	Kdr	Mus musculus	kinase insert domain protein receptor(Kdr)
16590	Kit	Mus musculus	KIT proto-oncogene receptor tyrosine kinase(Kit)
16591	Kl	Mus musculus	klotho(Kl)
16641	Klrc1	Mus musculus	killer cell lectin-like receptor subfamily C, member 1(Klrc1)
16642	Klrc2	Mus musculus	killer cell lectin-like receptor subfamily C, member 2(Klrc2)
16643	Klrd1	Mus musculus	killer cell lectin-like receptor, subfamily D, member 1(Klrd1)
16651	Sspn	Mus musculus	sarcospan(Sspn)
16709	Ktn1	Mus musculus	kinectin 1(Ktn1)
16728	L1cam	Mus musculus	L1 cell adhesion molecule(L1cam)
16768	Lag3	Mus musculus	lymphocyte-activation gene 3(Lag3)
16769	Dsg4	Mus musculus	desmoglein 4(Dsg4)
16783	Lamp1	Mus musculus	lysosomal-associated membrane protein 1(Lamp1)
16784	Lamp2	Mus musculus	lysosomal-associated membrane protein 2(Lamp2)
16790	Anpep	Mus musculus	alanyl aminopeptidase, membrane(Anpep)
16792	Laptm5	Mus musculus	lysosomal-associated protein transmembrane 5(Laptm5)
16795	Large1	Mus musculus	LARGE xylosyl- and glucuronyltransferase 1(Large1)
16797	Lat	Mus musculus	linker for activation of T cells(Lat)
16835	Ldlr	Mus musculus	low density lipoprotein receptor(Ldlr)
16840	Cnmd	Mus musculus	chondromodulin(Cnmd)
16847	Lepr	Mus musculus	leptin receptor(Lepr)
16848	Lfng	Mus musculus	LFNG O-fucosylpeptide 3-beta-N-acetylglucosaminyltransferase(Lfng)
16867	Lhcgr	Mus musculus	luteinizing hormone/choriogonadotropin receptor(Lhcgr)
16880	Lifr	Mus musculus	LIF receptor alpha(Lifr)
16956	Lpl	Mus musculus	lipoprotein lipase(Lpl)
16970	Irag2	Mus musculus	inositol 1,4,5-triphosphate receptor associated 2(Irag2)
16971	Lrp1	Mus musculus	low density lipoprotein receptor-related protein 1(Lrp1)
16973	Lrp5	Mus musculus	low density lipoprotein receptor-related protein 5(Lrp5)
16974	Lrp6	Mus musculus	low density lipoprotein receptor-related protein 6(Lrp6)
16975	Lrp8	Mus musculus	low density lipoprotein receptor-related protein 8, apolipoprotein e receptor(Lrp8)
16979	Lrrn1	Mus musculus	leucine rich repeat protein 1, neuronal(Lrrn1)
16980	Lrrn2	Mus musculus	leucine rich repeat protein 2, neuronal(Lrrn2)
16981	Lrrn3	Mus musculus	leucine rich repeat protein 3, neuronal(Lrrn3)
16988	Lst1	Mus musculus	leukocyte specific transcript 1(Lst1)
16994	Ltb	Mus musculus	lymphotoxin B(Ltb)
16995	Ltb4r1	Mus musculus	leukotriene B4 receptor 1(Ltb4r1)
17000	Ltbr	Mus musculus	lymphotoxin B receptor(Ltbr)
17005	Ltk	Mus musculus	leukocyte tyrosine kinase(Ltk)
17057	Klrb1a	Mus musculus	killer cell lectin-like receptor subfamily B member 1A(Klrb1a)
17063	Muc13	Mus musculus	mucin 13, epithelial transmembrane(Muc13)
17064	Cd93	Mus musculus	CD93 antigen(Cd93)
17068	Ly6d	Mus musculus	lymphocyte antigen 6 family member D(Ly6d)
17069	Ly6e	Mus musculus	lymphocyte antigen 6 family member E(Ly6e)
17075	Epcam	Mus musculus	epithelial cell adhesion molecule(Epcam)
17076	Ly75	Mus musculus	lymphocyte antigen 75(Ly75)
17079	Cd180	Mus musculus	CD180 antigen(Cd180)
17082	Il1rl1	Mus musculus	interleukin 1 receptor-like 1(Il1rl1)
17083	Tmed1	Mus musculus	transmembrane p24 trafficking protein 1(Tmed1)
17085	Ly9	Mus musculus	lymphocyte antigen 9(Ly9)
17086	Ncr1	Mus musculus	natural cytotoxicity triggering receptor 1(Ncr1)
17112	Tm4sf1	Mus musculus	transmembrane 4 superfamily member 1(Tm4sf1)
17113	M6pr	Mus musculus	mannose-6-phosphate receptor, cation dependent(M6pr)
17123	Madcam1	Mus musculus	mucosal vascular addressin cell adhesion molecule 1(Madcam1)
17136	Mag	Mus musculus	myelin-associated glycoprotein(Mag)
17153	Mal	Mus musculus	myelin and lymphocyte protein, T cell differentiation protein(Mal)
17155	Man1a	Mus musculus	mannosidase 1, alpha(Man1a)
17156	Man1a2	Mus musculus	mannosidase, alpha, class 1A, member 2(Man1a2)
17158	Man2a1	Mus musculus	mannosidase 2, alpha 1(Man2a1)
17167	Marco	Mus musculus	macrophage receptor with collagenous structure(Marco)
17171	Mas1	Mus musculus	MAS1 oncogene(Mas1)
17178	Fxyd3	Mus musculus	FXYD domain-containing ion transport regulator 3(Fxyd3)
17199	Mc1r	Mus musculus	melanocortin 1 receptor(Mc1r)
17200	Mc2r	Mus musculus	melanocortin 2 receptor(Mc2r)
17201	Mc3r	Mus musculus	melanocortin 3 receptor(Mc3r)
17202	Mc4r	Mus musculus	melanocortin 4 receptor(Mc4r)
17203	Mc5r	Mus musculus	melanocortin 5 receptor(Mc5r)
17210	Mcl1	Mus musculus	myeloid cell leukemia sequence 1(Mcl1)
17221	Cd46	Mus musculus	CD46 antigen, complement regulatory protein(Cd46)
17252	Rdh11	Mus musculus	retinol dehydrogenase 11(Rdh11)
17254	Slc3a2	Mus musculus	solute carrier family 3 (activators of dibasic and neutral amino acid transport), member 2(Slc3a2)
17287	Mep1a	Mus musculus	meprin 1 alpha(Mep1a)
17288	Mep1b	Mus musculus	meprin 1 beta(Mep1b)
17289	Mertk	Mus musculus	MER proto-oncogene tyrosine kinase(Mertk)
17294	Mest	Mus musculus	mesoderm specific transcript(Mest)
17295	Met	Mus musculus	met proto-oncogene(Met)
17305	Mfng	Mus musculus	MFNG O-fucosylpeptide 3-beta-N-acetylglucosaminyltransferase(Mfng)
17306	Sypl2	Mus musculus	synaptophysin like 2(Sypl2)
17308	Mgat1	Mus musculus	mannoside acetylglucosaminyltransferase 1(Mgat1)
17309	Mgat3	Mus musculus	mannoside acetylglucosaminyltransferase 3(Mgat3)
17311	Kitl	Mus musculus	kit ligand(Kitl)
17312	Clec10a	Mus musculus	C-type lectin domain family 10, member A(Clec10a)
17339	Mip	Mus musculus	major intrinsic protein of lens fiber(Mip)
17364	Trpm1	Mus musculus	transient receptor potential cation channel, subfamily M, member 1(Trpm1)
17380	Mme	Mus musculus	membrane metallo endopeptidase(Mme)
17387	Mmp14	Mus musculus	matrix metallopeptidase 14 (membrane-inserted)(Mmp14)
17388	Mmp15	Mus musculus	matrix metallopeptidase 15(Mmp15)
17389	Mmp16	Mus musculus	matrix metallopeptidase 16(Mmp16)
17391	Mmp24	Mus musculus	matrix metallopeptidase 24(Mmp24)
17423	Ndst2	Mus musculus	N-deacetylase/N-sulfotransferase (heparan glucosaminyl) 2(Ndst2)
17441	Mog	Mus musculus	myelin oligodendrocyte glycoprotein(Mog)
17470	Cd200	Mus musculus	CD200 molecule(Cd200)
17474	Clec4d	Mus musculus	C-type lectin domain family 4, member d(Clec4d)
17476	Mpeg1	Mus musculus	macrophage expressed gene 1(Mpeg1)
17480	Mpl	Mus musculus	myeloproliferative leukemia virus oncogene(Mpl)
17527	Mpv17	Mus musculus	MpV17 mitochondrial inner membrane protein(Mpv17)
17528	Mpz	Mus musculus	myelin protein zero(Mpz)
17533	Mrc1	Mus musculus	mannose receptor, C type 1(Mrc1)
17534	Mrc2	Mus musculus	mannose receptor, C type 2(Mrc2)
17540	Irag1	Mus musculus	inositol 1,4,5-triphosphate receptor associated 1(Irag1)
17705	mt-Atp6	Mus musculus	ATP synthase 6, mitochondrial(mt-Atp6)
17706	mt-Atp8	Mus musculus	ATP synthase 8, mitochondrial(mt-Atp8)
17708	mt-Co1	Mus musculus	cytochrome c oxidase I, mitochondrial(mt-Co1)
17709	mt-Co2	Mus musculus	cytochrome c oxidase II, mitochondrial(mt-Co2)
17710	mt-Co3	Mus musculus	cytochrome c oxidase III, mitochondrial(mt-Co3)
17711	mt-Cytb	Mus musculus	cytochrome b, mitochondrial(mt-Cytb)
17716	mt-Nd1	Mus musculus	NADH dehydrogenase 1, mitochondrial(mt-Nd1)
17717	mt-Nd2	Mus musculus	NADH dehydrogenase 2, mitochondrial(mt-Nd2)
17718	mt-Nd3	Mus musculus	NADH dehydrogenase 3, mitochondrial(mt-Nd3)
17719	mt-Nd4	Mus musculus	NADH dehydrogenase 4, mitochondrial(mt-Nd4)
17720	mt-Nd4l	Mus musculus	NADH dehydrogenase 4L, mitochondrial(mt-Nd4l)
17721	mt-Nd5	Mus musculus	NADH dehydrogenase 5, mitochondrial(mt-Nd5)
17722	mt-Nd6	Mus musculus	NADH dehydrogenase 6, mitochondrial(mt-Nd6)
17758	Map4	Mus musculus	microtubule-associated protein 4(Map4)
17773	Mtnr1a	Mus musculus	melatonin receptor 1A(Mtnr1a)
17775	Laptm4a	Mus musculus	lysosomal-associated protein transmembrane 4A(Laptm4a)
17827	Mtx1	Mus musculus	metaxin 1(Mtx1)
17829	Muc1	Mus musculus	mucin 1, transmembrane(Muc1)
17967	Ncam1	Mus musculus	neural cell adhesion molecule 1(Ncam1)
17968	Ncam2	Mus musculus	neural cell adhesion molecule 2(Ncam2)
18007	Neo1	Mus musculus	neogenin(Neo1)
18023	Nfe2l1	Mus musculus	nuclear factor, erythroid derived 2,-like 1(Nfe2l1)
18053	Ngfr	Mus musculus	nerve growth factor receptor (TNFR superfamily, member 16)(Ngfr)
18081	Ninj1	Mus musculus	ninjurin 1(Ninj1)
18101	Nmbr	Mus musculus	neuromedin B receptor(Nmbr)
18106	Cd244a	Mus musculus	CD244 molecule A(Cd244a)
18115	Nnt	Mus musculus	nicotinamide nucleotide transhydrogenase(Nnt)
18128	Notch1	Mus musculus	notch 1(Notch1)
18129	Notch2	Mus musculus	notch 2(Notch2)
18131	Notch3	Mus musculus	notch 3(Notch3)
18132	Notch4	Mus musculus	notch 4(Notch4)
18145	Npc1	Mus musculus	NPC intracellular cholesterol transporter 1(Npc1)
18146	Npdc1	Mus musculus	neural proliferation, differentiation and control 1(Npdc1)
18160	Npr1	Mus musculus	natriuretic peptide receptor 1(Npr1)
18162	Npr3	Mus musculus	natriuretic peptide receptor 3(Npr3)
18166	Npy1r	Mus musculus	neuropeptide Y receptor Y1(Npy1r)
18167	Npy2r	Mus musculus	neuropeptide Y receptor Y2(Npy2r)
18168	Npy5r	Mus musculus	neuropeptide Y receptor Y5(Npy5r)
18169	Npy6r	Mus musculus	neuropeptide Y receptor Y6(Npy6r)
18173	Slc11a1	Mus musculus	solute carrier family 11 (proton-coupled divalent metal ion transporters), member 1(Slc11a1)
18174	Slc11a2	Mus musculus	solute carrier family 11 (proton-coupled divalent metal ion transporters), member 2(Slc11a2)
18183	Nrg3	Mus musculus	neuregulin 3(Nrg3)
18186	Nrp1	Mus musculus	neuropilin 1(Nrp1)
18187	Nrp2	Mus musculus	neuropilin 2(Nrp2)
18189	Nrxn1	Mus musculus	neurexin I(Nrxn1)
18190	Nrxn2	Mus musculus	neurexin II(Nrxn2)
18191	Nrxn3	Mus musculus	neurexin III(Nrxn3)
18194	Nsdhl	Mus musculus	NAD(P) dependent steroid dehydrogenase-like(Nsdhl)
18196	Nsg1	Mus musculus	neuron specific gene family member 1(Nsg1)
18197	Nsg2	Mus musculus	neuron specific gene family member 2(Nsg2)
18198	Musk	Mus musculus	muscle, skeletal, receptor tyrosine kinase(Musk)
18211	Ntrk1	Mus musculus	neurotrophic tyrosine kinase, receptor, type 1(Ntrk1)
18212	Ntrk2	Mus musculus	neurotrophic tyrosine kinase, receptor, type 2(Ntrk2)
18213	Ntrk3	Mus musculus	neurotrophic tyrosine kinase, receptor, type 3(Ntrk3)
18214	Ddr2	Mus musculus	discoidin domain receptor family, member 2(Ddr2)
18216	Ntsr1	Mus musculus	neurotensin receptor 1(Ntsr1)
18217	Ntsr2	Mus musculus	neurotensin receptor 2(Ntsr2)
18241	Gpr143	Mus musculus	G protein-coupled receptor 143(Gpr143)
18260	Ocln	Mus musculus	occludin(Ocln)
18301	Fxyd5	Mus musculus	FXYD domain-containing ion transport regulator 5(Fxyd5)
18310	Or2a7	Mus musculus	olfactory receptor family 2 subfamily A member 7(Or2a7)
18312	Or2c1	Mus musculus	olfactory receptor family 2 subfamily C member 1(Or2c1)
18313	Or10j5	Mus musculus	olfactory receptor family 10 subfamily J member 5(Or10j5)
18314	Or10a4	Mus musculus	olfactory receptor family 10 subfamily A member 4(Or10a4)
18316	Or7a40	Mus musculus	olfactory receptor family 7 subfamily A member 40(Or7a40)
18317	Or6a2	Mus musculus	olfactory receptor family 6 subfamily A member 2(Or6a2)
18322	Or1m1	Mus musculus	olfactory receptor family 1 subfamily M member 1(Or1m1)
18324	Or8d1	Mus musculus	olfactory receptor family 8 subfamily D member 1(Or8d1)
18328	Or1j1	Mus musculus	olfactory receptor family 1 subfamily J member 1(Or1j1)
18330	Or2t1	Mus musculus	olfactory receptor family 2 subfamily T member 1(Or2t1)
18331	Or4b1d	Mus musculus	olfactory receptor family 4 subfamily B member 1D(Or4b1d)
18341	Or2w1	Mus musculus	olfactory receptor family 2 subfamily W member 1(Or2w1)
18348	Or6e1	Mus musculus	olfactory receptor family 6 subfamily E member 1(Or6e1)
18352	Or8u8	Mus musculus	olfactory receptor family 8 subfamily U member 8(Or8u8)
18354	Or1x2	Mus musculus	olfactory receptor family 1 subfamily X member 2(Or1x2)
18356	Or2v1	Mus musculus	olfactory receptor family 2 subfamily V member 1(Or2v1)
18357	Or7a41	Mus musculus	olfactory receptor family 7 subfamily A member 41(Or7a41)
18359	Or1p1	Mus musculus	olfactory receptor family 1 subfamily P member 1(Or1p1)
18365	Or51b6	Mus musculus	olfactory receptor family 51 subfamily B member 6(Or51b6)
18366	Or51b17	Mus musculus	olfactory receptor family 51 subfamily B member 17(Or51b17)
18367	Or51b4	Mus musculus	olfactory receptor family 51 subfamily B member 4(Or51b4)
18368	Or52z1	Mus musculus	olfactory receptor family 52 subfamily Z member 1(Or52z1)
18369	Or52a5	Mus musculus	olfactory receptor family 52 subfamily A member 5(Or52a5)
18370	Or52a5b	Mus musculus	olfactory receptor family 52 subfamily A member 5B(Or52a5b)
18377	Omg	Mus musculus	oligodendrocyte myelin glycoprotein(Omg)
18386	Oprd1	Mus musculus	opioid receptor, delta 1(Oprd1)
18387	Oprk1	Mus musculus	opioid receptor, kappa 1(Oprk1)
18389	Oprl1	Mus musculus	opioid receptor-like 1(Oprl1)
18390	Oprm1	Mus musculus	opioid receptor, mu 1(Oprm1)
18391	Sigmar1	Mus musculus	sigma non-opioid intracellular receptor 1(Sigmar1)
18399	Slc22a6	Mus musculus	solute carrier family 22 (organic anion transporter), member 6(Slc22a6)
18400	Slc22a18	Mus musculus	solute carrier family 22 (organic cation transporter), member 18(Slc22a18)
18408	Slc25a15	Mus musculus	solute carrier family 25 (mitochondrial carrier ornithine transporter), member 15(Slc25a15)
18414	Osmr	Mus musculus	oncostatin M receptor(Osmr)
18417	Cldn11	Mus musculus	claudin 11(Cldn11)
18430	Oxtr	Mus musculus	oxytocin receptor(Oxtr)
18431	Oca2	Mus musculus	oculocutaneous albinism II(Oca2)
18436	P2rx1	Mus musculus	purinergic receptor P2X, ligand-gated ion channel, 1(P2rx1)
18438	P2rx4	Mus musculus	purinergic receptor P2X, ligand-gated ion channel 4(P2rx4)
18439	P2rx7	Mus musculus	purinergic receptor P2X, ligand-gated ion channel, 7(P2rx7)
18440	P2rx6	Mus musculus	purinergic receptor P2X, ligand-gated ion channel, 6(P2rx6)
18441	P2ry1	Mus musculus	purinergic receptor P2Y, G-protein coupled 1(P2ry1)
18442	P2ry2	Mus musculus	purinergic receptor P2Y, G-protein coupled 2(P2ry2)
18484	Pam	Mus musculus	peptidylglycine alpha-amidating monooxygenase(Pam)
18488	Cntn3	Mus musculus	contactin 3(Cntn3)
18526	Pcdh10	Mus musculus	protocadherin 10(Pcdh10)
18530	Pcdh8	Mus musculus	protocadherin 8(Pcdh8)
18550	Furin	Mus musculus	furin, paired basic amino acid cleaving enzyme(Furin)
18551	Pcsk4	Mus musculus	proprotein convertase subtilisin/kexin type 4(Pcsk4)
18552	Pcsk5	Mus musculus	proprotein convertase subtilisin/kexin type 5(Pcsk5)
18554	Pcsk7	Mus musculus	proprotein convertase subtilisin/kexin type 7(Pcsk7)
18566	Pdcd1	Mus musculus	programmed cell death 1(Pdcd1)
18576	Pde3b	Mus musculus	phosphodiesterase 3B, cGMP-inhibited(Pde3b)
18595	Pdgfra	Mus musculus	platelet derived growth factor receptor, alpha polypeptide(Pdgfra)
18596	Pdgfrb	Mus musculus	platelet derived growth factor receptor, beta polypeptide(Pdgfrb)
18605	Enpp1	Mus musculus	ectonucleotide pyrophosphatase/phosphodiesterase 1(Enpp1)
18613	Pecam1	Mus musculus	platelet/endothelial cell adhesion molecule 1(Pecam1)
18618	Pemt	Mus musculus	phosphatidylethanolamine N-methyltransferase(Pemt)
18631	Pex11a	Mus musculus	peroxisomal biogenesis factor 11 alpha(Pex11a)
18632	Pex11b	Mus musculus	peroxisomal biogenesis factor 11 beta(Pex11b)
18633	Pex16	Mus musculus	peroxisomal biogenesis factor 16(Pex16)
18670	Abcb4	Mus musculus	ATP-binding cassette, sub-family B member 4(Abcb4)
18671	Abcb1a	Mus musculus	ATP-binding cassette, sub-family B member 1A(Abcb1a)
18674	Slc25a3	Mus musculus	solute carrier family 25 (mitochondrial carrier, phosphate carrier), member 3(Slc25a3)
18675	Phex	Mus musculus	phosphate regulating endopeptidase homolog, X-linked(Phex)
18700	Piga	Mus musculus	phosphatidylinositol glycan anchor biosynthesis, class A(Piga)
18701	Pigf	Mus musculus	phosphatidylinositol glycan anchor biosynthesis, class F(Pigf)
18703	Pigr	Mus musculus	polymeric immunoglobulin receptor(Pigr)
18733	Pirb	Mus musculus	paired Ig-like receptor B(Pirb)
18763	Pkd1	Mus musculus	polycystin 1, transient receptor potential channel interacting(Pkd1)
18764	Pkd2	Mus musculus	polycystin 2, transient receptor potential cation channel(Pkd2)
18766	Pkdrej	Mus musculus	polycystin (PKD) family receptor for egg jelly(Pkdrej)
18779	Pla2r1	Mus musculus	phospholipase A2 receptor 1(Pla2r1)
18793	Plaur	Mus musculus	plasminogen activator, urokinase receptor(Plaur)
18807	Pld3	Mus musculus	phospholipase D family member 3(Pld3)
18821	Pln	Mus musculus	phospholamban(Pln)
18823	Plp1	Mus musculus	proteolipid protein (myelin) 1(Plp1)
18824	Plp2	Mus musculus	proteolipid protein 2(Plp2)
18828	Plscr2	Mus musculus	phospholipid scramblase 2(Plscr2)
18844	Plxna1	Mus musculus	plexin A1(Plxna1)
18845	Plxna2	Mus musculus	plexin A2(Plxna2)
18846	Plxna3	Mus musculus	plexin A3(Plxna3)
18858	Pmp22	Mus musculus	peripheral myelin protein 22(Pmp22)
18984	Por	Mus musculus	cytochrome p450 oxidoreductase(Por)
19012	Plpp1	Mus musculus	phospholipid phosphatase 1(Plpp1)
19027	Sypl1	Mus musculus	synaptophysin like 1(Sypl1)
19065	Npy4r	Mus musculus	neuropeptide Y receptor Y4(Npy4r)
19116	Prlr	Mus musculus	prolactin receptor(Prlr)
19122	Prnp	Mus musculus	prion protein(Prnp)
19124	Procr	Mus musculus	protein C receptor, endothelial(Procr)
19126	Prom1	Mus musculus	prominin 1(Prom1)
19133	Prph2	Mus musculus	peripherin 2(Prph2)
19143	St14	Mus musculus	suppression of tumorigenicity 14 (colon carcinoma)(St14)
19146	Tmprss15	Mus musculus	transmembrane protease, serine 15(Tmprss15)
19164	Psen1	Mus musculus	presenilin 1(Psen1)
19165	Psen2	Mus musculus	presenilin 2(Psen2)
19204	Ptafr	Mus musculus	platelet-activating factor receptor(Ptafr)
19206	Ptch1	Mus musculus	patched 1(Ptch1)
19207	Ptch2	Mus musculus	patched 2(Ptch2)
19208	Ptcra	Mus musculus	pre T cell antigen receptor alpha(Ptcra)
19210	Ptdss1	Mus musculus	phosphatidylserine synthase 1(Ptdss1)
19214	Ptgdr	Mus musculus	prostaglandin D receptor(Ptgdr)
19216	Ptger1	Mus musculus	prostaglandin E receptor 1 (subtype EP1)(Ptger1)
19217	Ptger2	Mus musculus	prostaglandin E receptor 2 (subtype EP2)(Ptger2)
19218	Ptger3	Mus musculus	prostaglandin E receptor 3 (subtype EP3)(Ptger3)
19219	Ptger4	Mus musculus	prostaglandin E receptor 4 (subtype EP4)(Ptger4)
19220	Ptgfr	Mus musculus	prostaglandin F receptor(Ptgfr)
19221	Ptgfrn	Mus musculus	prostaglandin F2 receptor negative regulator(Ptgfrn)
19222	Ptgir	Mus musculus	prostaglandin I receptor (IP)(Ptgir)
19223	Ptgis	Mus musculus	prostaglandin I2 (prostacyclin) synthase(Ptgis)
19228	Pth1r	Mus musculus	parathyroid hormone 1 receptor(Pth1r)
19240	Tmsb10	Mus musculus	thymosin beta 10(Tmsb10)
19241	Tmsb4x	Mus musculus	thymosin, beta 4, X chromosome(Tmsb4x)
19259	Ptpn5	Mus musculus	protein tyrosine phosphatase, non-receptor type 5(Ptpn5)
19261	Sirpa	Mus musculus	signal-regulatory protein alpha(Sirpa)
19262	Ptpra	Mus musculus	protein tyrosine phosphatase receptor type A(Ptpra)
19263	Ptprb	Mus musculus	protein tyrosine phosphatase receptor type B(Ptprb)
19264	Ptprc	Mus musculus	protein tyrosine phosphatase receptor type C(Ptprc)
19265	Ptprcap	Mus musculus	protein tyrosine phosphatase receptor type C polypeptide-associated protein(Ptprcap)
19266	Ptprd	Mus musculus	protein tyrosine phosphatase receptor type D(Ptprd)
19267	Ptpre	Mus musculus	protein tyrosine phosphatase receptor type E(Ptpre)
19268	Ptprf	Mus musculus	protein tyrosine phosphatase receptor type F(Ptprf)
19270	Ptprg	Mus musculus	protein tyrosine phosphatase receptor type G(Ptprg)
19271	Ptprj	Mus musculus	protein tyrosine phosphatase receptor type J(Ptprj)
19272	Ptprk	Mus musculus	protein tyrosine phosphatase receptor type K(Ptprk)
19273	Ptpru	Mus musculus	protein tyrosine phosphatase receptor type U(Ptpru)
19274	Ptprm	Mus musculus	protein tyrosine phosphatase receptor type M(Ptprm)
19275	Ptprn	Mus musculus	protein tyrosine phosphatase receptor type N(Ptprn)
19276	Ptprn2	Mus musculus	protein tyrosine phosphatase receptor type N polypeptide 2(Ptprn2)
19277	Ptpro	Mus musculus	protein tyrosine phosphatase receptor type O(Ptpro)
19279	Ptprr	Mus musculus	protein tyrosine phosphatase receptor type R(Ptprr)
19280	Ptprs	Mus musculus	protein tyrosine phosphatase receptor type S(Ptprs)
19281	Ptprt	Mus musculus	protein tyrosine phosphatase receptor type T(Ptprt)
19283	Ptprz1	Mus musculus	protein tyrosine phosphatase receptor type Z, polypeptide 1(Ptprz1)
19289	Igdcc3	Mus musculus	immunoglobulin superfamily, DCC subclass, member 3(Igdcc3)
19294	Nectin2	Mus musculus	nectin cell adhesion molecule 2(Nectin2)
19299	Abcd3	Mus musculus	ATP-binding cassette, sub-family D member 3(Abcd3)
19300	Abcd4	Mus musculus	ATP-binding cassette, sub-family D member 4(Abcd4)
19301	Pxmp2	Mus musculus	peroxisomal membrane protein 2(Pxmp2)
19302	Pex2	Mus musculus	peroxisomal biogenesis factor 2(Pex2)
19649	Robo3	Mus musculus	roundabout guidance receptor 3(Robo3)
19671	Rce1	Mus musculus	Ras converting CAAX endopeptidase 1(Rce1)
19713	Ret	Mus musculus	ret proto-oncogene(Ret)
19719	Rfng	Mus musculus	RFNG O-fucosylpeptide 3-beta-N-acetylglucosaminyltransferase(Rfng)
19729	Slc50a1	Mus musculus	solute carrier family 50 (sugar transporter), member 1(Slc50a1)
19743	Rhag	Mus musculus	Rhesus blood group-associated A glycoprotein(Rhag)
19746	Rhd	Mus musculus	Rh blood group, D antigen(Rhd)
19775	Xpr1	Mus musculus	xenotropic and polytropic retrovirus receptor 1(Xpr1)
19876	Robo1	Mus musculus	roundabout guidance receptor 1(Robo1)
19879	Slc22a8	Mus musculus	solute carrier family 22 (organic anion transporter), member 8(Slc22a8)
19881	Rom1	Mus musculus	rod outer segment membrane protein 1(Rom1)
19882	Mst1r	Mus musculus	macrophage stimulating 1 receptor (c-met-related tyrosine kinase)(Mst1r)
19886	Ros1	Mus musculus	Ros1 proto-oncogene(Ros1)
20014	Rpn2	Mus musculus	ribophorin II(Rpn2)
20132	Rrh	Mus musculus	retinal pigment epithelium derived rhodopsin homolog(Rrh)
20148	Dhrs3	Mus musculus	dehydrogenase/reductase 3(Dhrs3)
20167	Rtn2	Mus musculus	reticulon 2 (Z-band associated protein)(Rtn2)
20187	Ryk	Mus musculus	receptor-like tyrosine kinase(Ryk)
20190	Ryr1	Mus musculus	ryanodine receptor 1, skeletal muscle(Ryr1)
20191	Ryr2	Mus musculus	ryanodine receptor 2, cardiac(Ryr2)
20192	Ryr3	Mus musculus	ryanodine receptor 3(Ryr3)
20249	Scd1	Mus musculus	stearoyl-Coenzyme A desaturase 1(Scd1)
20264	Scn10a	Mus musculus	sodium channel, voltage-gated, type X, alpha(Scn10a)
20265	Scn1a	Mus musculus	sodium channel, voltage-gated, type I, alpha(Scn1a)
20266	Scn1b	Mus musculus	sodium channel, voltage-gated, type I, beta(Scn1b)
20269	Scn3a	Mus musculus	sodium channel, voltage-gated, type III, alpha(Scn3a)
20271	Scn5a	Mus musculus	sodium channel, voltage-gated, type V, alpha(Scn5a)
20272	Scn7a	Mus musculus	sodium channel, voltage-gated, type VII, alpha(Scn7a)
20273	Scn8a	Mus musculus	sodium channel, voltage-gated, type VIII, alpha(Scn8a)
20274	Scn9a	Mus musculus	sodium channel, voltage-gated, type IX, alpha(Scn9a)
20276	Scnn1a	Mus musculus	sodium channel, nonvoltage-gated 1 alpha(Scnn1a)
20277	Scnn1b	Mus musculus	sodium channel, nonvoltage-gated 1 beta(Scnn1b)
20278	Scnn1g	Mus musculus	sodium channel, nonvoltage-gated 1 gamma(Scnn1g)
20288	Msr1	Mus musculus	macrophage scavenger receptor 1(Msr1)
20312	Cx3cl1	Mus musculus	C-X3-C motif chemokine ligand 1(Cx3cl1)
20320	Nptn	Mus musculus	neuroplastin(Nptn)
20321	Frrs1	Mus musculus	ferric-chelate reductase 1(Frrs1)
20333	Sec22b	Mus musculus	SEC22 homolog B, vesicle trafficking protein(Sec22b)
20335	Sec61g	Mus musculus	SEC61 translocon subunit gamma(Sec61g)
20338	Sel1l	Mus musculus	sel-1 suppressor of lin-12-like (C. elegans)(Sel1l)
20339	Sele	Mus musculus	selectin, endothelial cell(Sele)
20340	Glg1	Mus musculus	golgi apparatus protein 1(Glg1)
20343	Sell	Mus musculus	selectin, lymphocyte(Sell)
20344	Selp	Mus musculus	selectin, platelet(Selp)
20345	Selplg	Mus musculus	selectin, platelet (p-selectin) ligand(Selplg)
20351	Sema4a	Mus musculus	sema domain, immunoglobulin domain (Ig), transmembrane domain (TM) and short cytoplasmic domain, (semaphorin) 4A(Sema4a)
20352	Sema4b	Mus musculus	sema domain, immunoglobulin domain (Ig), transmembrane domain (TM) and short cytoplasmic domain, (semaphorin) 4B(Sema4b)
20353	Sema4c	Mus musculus	sema domain, immunoglobulin domain (Ig), transmembrane domain (TM) and short cytoplasmic domain, (semaphorin) 4C(Sema4c)
20354	Sema4d	Mus musculus	sema domain, immunoglobulin domain (Ig), transmembrane domain (TM) and short cytoplasmic domain, (semaphorin) 4D(Sema4d)
20355	Sema4f	Mus musculus	sema domain, immunoglobulin domain (Ig), TM domain, and short cytoplasmic domain(Sema4f)
20356	Sema5a	Mus musculus	sema domain, seven thrombospondin repeats (type 1 and type 1-like), transmembrane domain (TM) and short cytoplasmic domain, (semaphorin) 5A(Sema5a)
20357	Sema5b	Mus musculus	sema domain, seven thrombospondin repeats (type 1 and type 1-like), transmembrane domain (TM) and short cytoplasmic domain, (semaphorin) 5B(Sema5b)
20358	Sema6a	Mus musculus	sema domain, transmembrane domain (TM), and cytoplasmic domain, (semaphorin) 6A(Sema6a)
20359	Sema6b	Mus musculus	sema domain, transmembrane domain (TM), and cytoplasmic domain, (semaphorin) 6B(Sema6b)
20360	Sema6c	Mus musculus	sema domain, transmembrane domain (TM), and cytoplasmic domain, (semaphorin) 6C(Sema6c)
20361	Sema7a	Mus musculus	sema domain, immunoglobulin domain (Ig), and GPI membrane anchor, (semaphorin) 7A(Sema7a)
20370	Sez6	Mus musculus	seizure related gene 6(Sez6)
20391	Sgca	Mus musculus	sarcoglycan, alpha (dystrophin-associated glycoprotein)(Sgca)
20392	Sgce	Mus musculus	sarcoglycan, epsilon(Sgce)
20397	Sgpl1	Mus musculus	sphingosine phosphate lyase 1(Sgpl1)
20431	Pmel	Mus musculus	premelanosome protein(Pmel)
20440	St6gal1	Mus musculus	beta galactoside alpha 2,6 sialyltransferase 1(St6gal1)
20441	St3gal3	Mus musculus	ST3 beta-galactoside alpha-2,3-sialyltransferase 3(St3gal3)
20442	St3gal1	Mus musculus	ST3 beta-galactoside alpha-2,3-sialyltransferase 1(St3gal1)
20443	St3gal4	Mus musculus	ST3 beta-galactoside alpha-2,3-sialyltransferase 4(St3gal4)
20444	St3gal2	Mus musculus	ST3 beta-galactoside alpha-2,3-sialyltransferase 2(St3gal2)
20445	St6galnac1	Mus musculus	ST6 (alpha-N-acetyl-neuraminyl-2,3-beta-galactosyl-1,3)-N-acetylgalactosaminide alpha-2,6-sialyltransferase 1(St6galnac1)
20446	St6galnac2	Mus musculus	ST6 (alpha-N-acetyl-neuraminyl-2,3-beta-galactosyl-1,3)-N-acetylgalactosaminide alpha-2,6-sialyltransferase 2(St6galnac2)
20447	St6galnac3	Mus musculus	ST6 (alpha-N-acetyl-neuraminyl-2,3-beta-galactosyl-1,3)-N-acetylgalactosaminide alpha-2,6-sialyltransferase 3(St6galnac3)
20448	St6galnac4	Mus musculus	ST6 (alpha-N-acetyl-neuraminyl-2,3-beta-galactosyl-1,3)-N-acetylgalactosaminide alpha-2,6-sialyltransferase 4(St6galnac4)
20449	St8sia1	Mus musculus	ST8 alpha-N-acetyl-neuraminide alpha-2,8-sialyltransferase 1(St8sia1)
20450	St8sia2	Mus musculus	ST8 alpha-N-acetyl-neuraminide alpha-2,8-sialyltransferase 2(St8sia2)
20451	St8sia3	Mus musculus	ST8 alpha-N-acetyl-neuraminide alpha-2,8-sialyltransferase 3(St8sia3)
20452	St8sia4	Mus musculus	ST8 alpha-N-acetyl-neuraminide alpha-2,8-sialyltransferase 4(St8sia4)
20454	St3gal5	Mus musculus	ST3 beta-galactoside alpha-2,3-sialyltransferase 5(St3gal5)
20493	Slc10a1	Mus musculus	solute carrier family 10 (sodium/bile acid cotransporter family), member 1(Slc10a1)
20494	Slc10a2	Mus musculus	solute carrier family 10, member 2(Slc10a2)
20495	Slc12a1	Mus musculus	solute carrier family 12, member 1(Slc12a1)
20496	Slc12a2	Mus musculus	solute carrier family 12, member 2(Slc12a2)
20497	Slc12a3	Mus musculus	solute carrier family 12, member 3(Slc12a3)
20498	Slc12a4	Mus musculus	solute carrier family 12, member 4(Slc12a4)
20499	Slc12a7	Mus musculus	solute carrier family 12, member 7(Slc12a7)
20500	Slc13a2	Mus musculus	solute carrier family 13 (sodium-dependent dicarboxylate transporter), member 2(Slc13a2)
20501	Slc16a1	Mus musculus	solute carrier family 16 (monocarboxylic acid transporters), member 1(Slc16a1)
20502	Slc16a2	Mus musculus	solute carrier family 16 (monocarboxylic acid transporters), member 2(Slc16a2)
20503	Slc16a7	Mus musculus	solute carrier family 16 (monocarboxylic acid transporters), member 7(Slc16a7)
20504	Slc17a1	Mus musculus	solute carrier family 17 (sodium phosphate), member 1(Slc17a1)
20505	Slc34a1	Mus musculus	solute carrier family 34 (sodium phosphate), member 1(Slc34a1)
20508	Slc18a3	Mus musculus	solute carrier family 18 (vesicular monoamine), member 3(Slc18a3)
20509	Slc19a1	Mus musculus	solute carrier family 19 (folate transporter), member 1(Slc19a1)
20510	Slc1a1	Mus musculus	solute carrier family 1 (neuronal/epithelial high affinity glutamate transporter, system Xag), member 1(Slc1a1)
20511	Slc1a2	Mus musculus	solute carrier family 1 (glial high affinity glutamate transporter), member 2(Slc1a2)
20512	Slc1a3	Mus musculus	solute carrier family 1 (glial high affinity glutamate transporter), member 3(Slc1a3)
20513	Slc1a6	Mus musculus	solute carrier family 1 (high affinity aspartate/glutamate transporter), member 6(Slc1a6)
20514	Slc1a5	Mus musculus	solute carrier family 1 (neutral amino acid transporter), member 5(Slc1a5)
20515	Slc20a1	Mus musculus	solute carrier family 20, member 1(Slc20a1)
20516	Slc20a2	Mus musculus	solute carrier family 20, member 2(Slc20a2)
20517	Slc22a1	Mus musculus	solute carrier family 22 (organic cation transporter), member 1(Slc22a1)
20518	Slc22a2	Mus musculus	solute carrier family 22 (organic cation transporter), member 2(Slc22a2)
20519	Slc22a3	Mus musculus	solute carrier family 22 (organic cation transporter), member 3(Slc22a3)
20520	Slc22a5	Mus musculus	solute carrier family 22 (organic cation transporter), member 5(Slc22a5)
20521	Slc22a12	Mus musculus	solute carrier family 22 (organic anion/cation transporter), member 12(Slc22a12)
20522	Slc23a1	Mus musculus	solute carrier family 23 (nucleobase transporters), member 1(Slc23a1)
20523	Slc25a14	Mus musculus	solute carrier family 25 (mitochondrial carrier, brain), member 14(Slc25a14)
20524	Slc25a17	Mus musculus	solute carrier family 25 (mitochondrial carrier, peroxisomal membrane protein), member 17(Slc25a17)
20526	Slc2a2	Mus musculus	solute carrier family 2 (facilitated glucose transporter), member 2(Slc2a2)
20527	Slc2a3	Mus musculus	solute carrier family 2 (facilitated glucose transporter), member 3(Slc2a3)
20528	Slc2a4	Mus musculus	solute carrier family 2 (facilitated glucose transporter), member 4(Slc2a4)
20529	Slc31a1	Mus musculus	solute carrier family 31, member 1(Slc31a1)
20530	Slc31a2	Mus musculus	solute carrier family 31, member 2(Slc31a2)
20531	Slc34a2	Mus musculus	solute carrier family 34 (sodium phosphate), member 2(Slc34a2)
20532	Slc3a1	Mus musculus	solute carrier family 3, member 1(Slc3a1)
20533	Slc4a1	Mus musculus	solute carrier family 4 (anion exchanger), member 1(Slc4a1)
20535	Slc4a2	Mus musculus	solute carrier family 4 (anion exchanger), member 2(Slc4a2)
20536	Slc4a3	Mus musculus	solute carrier family 4 (anion exchanger), member 3(Slc4a3)
20537	Slc5a1	Mus musculus	solute carrier family 5 (sodium/glucose cotransporter), member 1(Slc5a1)
20538	Slc6a2	Mus musculus	solute carrier family 6 (neurotransmitter transporter, noradrenalin), member 2(Slc6a2)
20539	Slc7a5	Mus musculus	solute carrier family 7 (cationic amino acid transporter, y+ system), member 5(Slc7a5)
20540	Slc7a7	Mus musculus	solute carrier family 7 (cationic amino acid transporter, y+ system), member 7(Slc7a7)
20541	Slc8a1	Mus musculus	solute carrier family 8 (sodium/calcium exchanger), member 1(Slc8a1)
20544	Slc9a1	Mus musculus	solute carrier family 9 (sodium/hydrogen exchanger), member 1(Slc9a1)
20557	Slfn3	Mus musculus	schlafen 3(Slfn3)
20558	Slfn4	Mus musculus	schlafen 4(Slfn4)
20598	Smpd2	Mus musculus	sphingomyelin phosphodiesterase 2, neutral(Smpd2)
20605	Sstr1	Mus musculus	somatostatin receptor 1(Sstr1)
20606	Sstr2	Mus musculus	somatostatin receptor 2(Sstr2)
20607	Sstr3	Mus musculus	somatostatin receptor 3(Sstr3)
20608	Sstr4	Mus musculus	somatostatin receptor 4(Sstr4)
20609	Sstr5	Mus musculus	somatostatin receptor 5(Sstr5)
20612	Siglec1	Mus musculus	sialic acid binding Ig-like lectin 1, sialoadhesin(Siglec1)
20621	Snn	Mus musculus	stannin(Snn)
20652	Soat1	Mus musculus	sterol O-acyltransferase 1(Soat1)
20660	Sorl1	Mus musculus	sortilin-related receptor, LDLR class A repeats-containing(Sorl1)
20661	Sort1	Mus musculus	sortilin 1(Sort1)
20733	Spint2	Mus musculus	serine protease inhibitor, Kunitz type 2(Spint2)
20737	Spn	Mus musculus	sialophorin(Spn)
20773	Sptlc2	Mus musculus	serine palmitoyltransferase, long chain base subunit 2(Sptlc2)
20775	Sqle	Mus musculus	squalene epoxidase(Sqle)
20776	Tmie	Mus musculus	transmembrane inner ear(Tmie)
20778	Scarb1	Mus musculus	scavenger receptor class B, member 1(Scarb1)
20787	Srebf1	Mus musculus	sterol regulatory element binding transcription factor 1(Srebf1)
20788	Srebf2	Mus musculus	sterol regulatory element binding factor 2(Srebf2)
20818	Srprb	Mus musculus	signal recognition particle receptor, B subunit(Srprb)
20832	Ssr4	Mus musculus	signal sequence receptor, delta(Ssr4)
20834	Znrf4	Mus musculus	zinc and ring finger 4(Znrf4)
20866	Stim1	Mus musculus	stromal interaction molecule 1(Stim1)
20897	Stra6	Mus musculus	stimulated by retinoic acid gene 6(Stra6)
20905	Sts	Mus musculus	steroid sulfatase(Sts)
20907	Stx1a	Mus musculus	syntaxin 1A (brain)(Stx1a)
20908	Stx3	Mus musculus	syntaxin 3(Stx3)
20909	Stx4a	Mus musculus	syntaxin 4A (placental)(Stx4a)
20927	Abcc8	Mus musculus	ATP-binding cassette, sub-family C member 8(Abcc8)
20928	Abcc9	Mus musculus	ATP-binding cassette, sub-family C member 9(Abcc9)
20930	Surf1	Mus musculus	surfeit gene 1(Surf1)
20932	Surf4	Mus musculus	surfeit gene 4(Surf4)
20955	Vamp7	Mus musculus	vesicle-associated membrane protein 7(Vamp7)
20969	Sdc1	Mus musculus	syndecan 1(Sdc1)
20970	Sdc3	Mus musculus	syndecan 3(Sdc3)
20971	Sdc4	Mus musculus	syndecan 4(Sdc4)
20972	Syngr1	Mus musculus	synaptogyrin 1(Syngr1)
20973	Syngr2	Mus musculus	synaptogyrin 2(Syngr2)
20974	Syngr3	Mus musculus	synaptogyrin 3(Syngr3)
20977	Syp	Mus musculus	synaptophysin(Syp)
20979	Syt1	Mus musculus	synaptotagmin I(Syt1)
20980	Syt2	Mus musculus	synaptotagmin II(Syt2)
20981	Syt3	Mus musculus	synaptotagmin III(Syt3)
20983	Syt4	Mus musculus	synaptotagmin IV(Syt4)
21336	Tacr1	Mus musculus	tachykinin receptor 1(Tacr1)
21337	Tacr2	Mus musculus	tachykinin receptor 2(Tacr2)
21338	Tacr3	Mus musculus	tachykinin receptor 3(Tacr3)
21354	Tap1	Mus musculus	transporter 1, ATP-binding cassette, sub-family B (MDR/TAP)(Tap1)
21355	Tap2	Mus musculus	transporter 2, ATP-binding cassette, sub-family B (MDR/TAP)(Tap2)
21356	Tapbp	Mus musculus	TAP binding protein(Tapbp)
21366	Slc6a6	Mus musculus	solute carrier family 6 (neurotransmitter transporter, taurine), member 6(Slc6a6)
21367	Cntn2	Mus musculus	contactin 2(Cntn2)
21390	Tbxa2r	Mus musculus	thromboxane A2 receptor(Tbxa2r)
21391	Tbxas1	Mus musculus	thromboxane A synthase 1, platelet(Tbxas1)
21463	Tcp11	Mus musculus	t-complex protein 11(Tcp11)
21507	Trav5-4	Mus musculus	T cell receptor alpha variable 5-4(Trav5-4)
21667	Cripto	Mus musculus	cripto, EGF-CFC family member(Cripto)
21683	Tecta	Mus musculus	tectorin alpha(Tecta)
21684	Tectb	Mus musculus	tectorin beta(Tectb)
21687	Tek	Mus musculus	TEK receptor tyrosine kinase(Tek)
21763	Tex2	Mus musculus	testis expressed gene 2(Tex2)
21766	Tex261	Mus musculus	testis expressed gene 261(Tex261)
21788	Tfpi	Mus musculus	tissue factor pathway inhibitor(Tfpi)
21802	Tgfa	Mus musculus	transforming growth factor alpha(Tgfa)
21812	Tgfbr1	Mus musculus	transforming growth factor, beta receptor I(Tgfbr1)
21813	Tgfbr2	Mus musculus	transforming growth factor, beta receptor II(Tgfbr2)
21814	Tgfbr3	Mus musculus	transforming growth factor, beta receptor III(Tgfbr3)
21824	Thbd	Mus musculus	thrombomodulin(Thbd)
21838	Thy1	Mus musculus	thymus cell antigen 1, theta(Thy1)
21846	Tie1	Mus musculus	tyrosine kinase with immunoglobulin-like and EGF-like domains 1(Tie1)
21854	Timm17a	Mus musculus	translocase of inner mitochondrial membrane 17a(Timm17a)
21855	Timm17b	Mus musculus	translocase of inner mitochondrial membrane 17b(Timm17b)
21871	Atp6v0a2	Mus musculus	ATPase, H+ transporting, lysosomal V0 subunit A2(Atp6v0a2)
21897	Tlr1	Mus musculus	toll-like receptor 1(Tlr1)
21898	Tlr4	Mus musculus	toll-like receptor 4(Tlr4)
21899	Tlr6	Mus musculus	toll-like receptor 6(Tlr6)
21906	Otop1	Mus musculus	otopetrin 1(Otop1)
21912	Tspan7	Mus musculus	tetraspanin 7(Tspan7)
21917	Tmpo	Mus musculus	thymopoietin(Tmpo)
21926	Tnf	Mus musculus	tumor necrosis factor(Tnf)
21933	Tnfrsf10b	Mus musculus	tumor necrosis factor receptor superfamily, member 10b(Tnfrsf10b)
21934	Tnfrsf11a	Mus musculus	tumor necrosis factor receptor superfamily, member 11a, NFKB activator(Tnfrsf11a)
21935	Tnfrsf17	Mus musculus	tumor necrosis factor receptor superfamily, member 17(Tnfrsf17)
21936	Tnfrsf18	Mus musculus	tumor necrosis factor receptor superfamily, member 18(Tnfrsf18)
21937	Tnfrsf1a	Mus musculus	tumor necrosis factor receptor superfamily, member 1a(Tnfrsf1a)
21938	Tnfrsf1b	Mus musculus	tumor necrosis factor receptor superfamily, member 1b(Tnfrsf1b)
21939	Cd40	Mus musculus	CD40 antigen(Cd40)
21940	Cd27	Mus musculus	CD27 antigen(Cd27)
21941	Tnfrsf8	Mus musculus	tumor necrosis factor receptor superfamily, member 8(Tnfrsf8)
21942	Tnfrsf9	Mus musculus	tumor necrosis factor receptor superfamily, member 9(Tnfrsf9)
21943	Tnfsf11	Mus musculus	tumor necrosis factor (ligand) superfamily, member 11(Tnfsf11)
21944	Tnfsf12	Mus musculus	tumor necrosis factor (ligand) superfamily, member 12(Tnfsf12)
21947	Cd40lg	Mus musculus	CD40 ligand(Cd40lg)
21948	Cd70	Mus musculus	CD70 antigen(Cd70)
21949	Tnfsf8	Mus musculus	tumor necrosis factor (ligand) superfamily, member 8(Tnfsf8)
21950	Tnfsf9	Mus musculus	tumor necrosis factor (ligand) superfamily, member 9(Tnfsf9)
21982	Tmem165	Mus musculus	transmembrane protein 165(Tmem165)
21983	Tpbg	Mus musculus	trophoblast glycoprotein(Tpbg)
22018	Tpo	Mus musculus	thyroid peroxidase(Tpo)
22021	Tpst1	Mus musculus	protein-tyrosine sulfotransferase 1(Tpst1)
22022	Tpst2	Mus musculus	protein-tyrosine sulfotransferase 2(Tpst2)
22035	Tnfsf10	Mus musculus	tumor necrosis factor (ligand) superfamily, member 10(Tnfsf10)
22038	Plscr1	Mus musculus	phospholipid scramblase 1(Plscr1)
22042	Tfrc	Mus musculus	transferrin receptor(Tfrc)
22045	Trhr	Mus musculus	thyrotropin releasing hormone receptor(Trhr)
22063	Trpc1	Mus musculus	transient receptor potential cation channel, subfamily C, member 1(Trpc1)
22065	Trpc3	Mus musculus	transient receptor potential cation channel, subfamily C, member 3(Trpc3)
22066	Trpc4	Mus musculus	transient receptor potential cation channel, subfamily C, member 4(Trpc4)
22067	Trpc5	Mus musculus	transient receptor potential cation channel, subfamily C, member 5(Trpc5)
22068	Trpc6	Mus musculus	transient receptor potential cation channel, subfamily C, member 6(Trpc6)
22095	Tshr	Mus musculus	thyroid stimulating hormone receptor(Tshr)
22134	Tgoln1	Mus musculus	trans-golgi network protein(Tgoln1)
22163	Tnfrsf4	Mus musculus	tumor necrosis factor receptor superfamily, member 4(Tnfrsf4)
22164	Tnfsf4	Mus musculus	tumor necrosis factor (ligand) superfamily, member 4(Tnfsf4)
22173	Tyr	Mus musculus	tyrosinase(Tyr)
22174	Tyro3	Mus musculus	TYRO3 protein tyrosine kinase 3(Tyro3)
22177	Tyrobp	Mus musculus	TYRO protein tyrosine kinase binding protein(Tyrobp)
22178	Tyrp1	Mus musculus	tyrosinase-related protein 1(Tyrp1)
22227	Ucp1	Mus musculus	uncoupling protein 1 (mitochondrial, proton carrier)(Ucp1)
22228	Ucp2	Mus musculus	uncoupling protein 2 (mitochondrial, proton carrier)(Ucp2)
22229	Ucp3	Mus musculus	uncoupling protein 3 (mitochondrial, proton carrier)(Ucp3)
22232	Slc35a2	Mus musculus	solute carrier family 35 (UDP-galactose transporter), member A2(Slc35a2)
22234	Ugcg	Mus musculus	UDP-glucose ceramide glucosyltransferase(Ugcg)
22236	Ugt1a2	Mus musculus	UDP glucuronosyltransferase 1 family, polypeptide A2(Ugt1a2)
22239	Ugt8a	Mus musculus	UDP galactosyltransferase 8A(Ugt8a)
22242	Umod	Mus musculus	uromodulin(Umod)
22253	Unc5c	Mus musculus	unc-5 netrin receptor C(Unc5c)
22268	Upk1b	Mus musculus	uroplakin 1B(Upk1b)
22269	Upk2	Mus musculus	uroplakin 2(Upk2)
22270	Upk3a	Mus musculus	uroplakin 3A(Upk3a)
22283	Ush2a	Mus musculus	usherin(Ush2a)
22293	Slc45a2	Mus musculus	solute carrier family 45, member 2(Slc45a2)
22295	Cdh23	Mus musculus	cadherin related 23 (otocadherin)(Cdh23)
22296	Vmn1r51	Mus musculus	vomeronasal 1 receptor 51(Vmn1r51)
22317	Vamp1	Mus musculus	vesicle-associated membrane protein 1(Vamp1)
22318	Vamp2	Mus musculus	vesicle-associated membrane protein 2(Vamp2)
22319	Vamp3	Mus musculus	vesicle-associated membrane protein 3(Vamp3)
22320	Vamp8	Mus musculus	vesicle-associated membrane protein 8(Vamp8)
22329	Vcam1	Mus musculus	vascular cell adhesion molecule 1(Vcam1)
22333	Vdac1	Mus musculus	voltage-dependent anion channel 1(Vdac1)
22334	Vdac2	Mus musculus	voltage-dependent anion channel 2(Vdac2)
22335	Vdac3	Mus musculus	voltage-dependent anion channel 3(Vdac3)
22348	Slc32a1	Mus musculus	solute carrier family 32 (GABA vesicular transporter), member 1(Slc32a1)
22354	Vipr1	Mus musculus	vasoactive intestinal peptide receptor 1(Vipr1)
22355	Vipr2	Mus musculus	vasoactive intestinal peptide receptor 2(Vipr2)
22359	Vldlr	Mus musculus	very low density lipoprotein receptor(Vldlr)
22360	Nrsn1	Mus musculus	neurensin 1(Nrsn1)
22361	Vnn1	Mus musculus	vanin 1(Vnn1)
22362	Vpreb1a	Mus musculus	V-set pre-B cell surrogate light chain 1A(Vpreb1a)
22363	Vpreb1b	Mus musculus	V-set pre-B cell surrogate light chain 1B(Vpreb1b)
22368	Trpv2	Mus musculus	transient receptor potential cation channel, subfamily V, member 2(Trpv2)
22393	Wfs1	Mus musculus	wolframin ER transmembrane glycoprotein(Wfs1)
22433	Xbp1	Mus musculus	X-box binding protein 1(Xbp1)
22439	Xk	Mus musculus	X-linked Kx blood group(Xk)
22598	Slc6a18	Mus musculus	solute carrier family 6 (neurotransmitter transporter), member 18(Slc6a18)
22626	Slc23a3	Mus musculus	solute carrier family 23 (nucleobase transporters), member 3(Slc23a3)
22635	Zan	Mus musculus	zonadhesin(Zan)
22644	Rnf103	Mus musculus	ring finger protein 103(Rnf103)
22671	Rnf112	Mus musculus	ring finger protein 112(Rnf112)
22782	Slc30a1	Mus musculus	solute carrier family 30 (zinc transporter), member 1(Slc30a1)
22784	Slc30a3	Mus musculus	solute carrier family 30 (zinc transporter), member 3(Slc30a3)
22785	Slc30a4	Mus musculus	solute carrier family 30 (zinc transporter), member 4(Slc30a4)
22786	Zp1	Mus musculus	zona pellucida glycoprotein 1(Zp1)
22787	Zp2	Mus musculus	zona pellucida glycoprotein 2(Zp2)
22788	Zp3	Mus musculus	zona pellucida glycoprotein 3(Zp3)
23792	Adam23	Mus musculus	a disintegrin and metallopeptidase domain 23(Adam23)
23796	Aplnr	Mus musculus	apelin receptor(Aplnr)
23802	Amfr	Mus musculus	autocrine motility factor receptor(Amfr)
23821	Bace1	Mus musculus	beta-site APP cleaving enzyme 1(Bace1)
23828	Bves	Mus musculus	blood vessel epicardial substance(Bves)
23831	Car14	Mus musculus	carbonic anhydrase 14(Car14)
23832	Xcr1	Mus musculus	chemokine (C motif) receptor 1(Xcr1)
23833	Cd52	Mus musculus	CD52 antigen(Cd52)
23836	Cdh20	Mus musculus	cadherin 20(Cdh20)
23845	Clec5a	Mus musculus	C-type lectin domain family 5, member a(Clec5a)
23887	Ggt5	Mus musculus	gamma-glutamyltransferase 5(Ggt5)
23888	Gpc6	Mus musculus	glypican 6(Gpc6)
23890	Gpr34	Mus musculus	G protein-coupled receptor 34(Gpr34)
23900	Hcst	Mus musculus	hematopoietic cell signal transducer(Hcst)
23908	Hs2st1	Mus musculus	heparan sulfate 2-O-sulfotransferase 1(Hs2st1)
23920	Insrr	Mus musculus	insulin receptor-related receptor(Insrr)
23922	Jtb	Mus musculus	jumping translocation breakpoint(Jtb)
23925	Kel	Mus musculus	Kell blood group(Kel)
23934	Ly6h	Mus musculus	lymphocyte antigen 6 family member H(Ly6h)
23936	Lynx1	Mus musculus	Ly6/neurotoxin 1(Lynx1)
23943	Esyt1	Mus musculus	extended synaptotagmin-like protein 1(Esyt1)
23948	Mmp17	Mus musculus	matrix metallopeptidase 17(Mmp17)
23959	Nt5e	Mus musculus	5' nucleotidase, ecto(Nt5e)
23963	Tenm1	Mus musculus	teneurin transmembrane protein 1(Tenm1)
23964	Tenm2	Mus musculus	teneurin transmembrane protein 2(Tenm2)
23965	Tenm3	Mus musculus	teneurin transmembrane protein 3(Tenm3)
23966	Tenm4	Mus musculus	teneurin transmembrane protein 4(Tenm4)
23985	Slc26a4	Mus musculus	solute carrier family 26, member 4(Slc26a4)
24017	Rnf13	Mus musculus	ring finger protein 13(Rnf13)
24044	Scamp2	Mus musculus	secretory carrier membrane protein 2(Scamp2)
24045	Scamp3	Mus musculus	secretory carrier membrane protein 3(Scamp3)
24046	Scn11a	Mus musculus	sodium channel, voltage-gated, type XI, alpha(Scn11a)
24051	Sgcb	Mus musculus	sarcoglycan, beta (dystrophin-associated glycoprotein)(Sgcb)
24052	Sgcd	Mus musculus	sarcoglycan, delta (dystrophin-associated glycoprotein)(Sgcd)
24053	Sgcg	Mus musculus	sarcoglycan, gamma (dystrophin-associated glycoprotein)(Sgcg)
24058	Sigirr	Mus musculus	single immunoglobulin and toll-interleukin 1 receptor (TIR) domain(Sigirr)
24059	Slco2a1	Mus musculus	solute carrier organic anion transporter family, member 2a1(Slco2a1)
24060	Slc35a1	Mus musculus	solute carrier family 35 (CMP-sialic acid transporter), member 1(Slc35a1)
24070	Mpdu1	Mus musculus	mannose-P-dolichol utilization defect 1(Mpdu1)
24071	Synj2bp	Mus musculus	synaptojanin 2 binding protein(Synj2bp)
24088	Tlr2	Mus musculus	toll-like receptor 2(Tlr2)
24099	Tnfsf13b	Mus musculus	tumor necrosis factor (ligand) superfamily, member 13b(Tnfsf13b)
24100	Tpra1	Mus musculus	transmembrane protein, adipocyte asscociated 1(Tpra1)
24115	Best1	Mus musculus	bestrophin 1(Best1)
26357	Abcg2	Mus musculus	ATP binding cassette subfamily G member 2 (Junior blood group)(Abcg2)
26361	Avpr1b	Mus musculus	arginine vasopressin receptor 1B(Avpr1b)
26362	Axl	Mus musculus	AXL receptor tyrosine kinase(Axl)
26364	Adgre5	Mus musculus	adhesion G protein-coupled receptor E5(Adgre5)
26365	Ceacam1	Mus musculus	CEA cell adhesion molecule 1(Ceacam1)
26367	Ceacam2	Mus musculus	CEA cell adhesion molecule 2(Ceacam2)
26368	Ceacam9	Mus musculus	CEA cell adhesion molecule 9(Ceacam9)
26372	Clcn6	Mus musculus	chloride channel, voltage-sensitive 6(Clcn6)
26373	Clcn7	Mus musculus	chloride channel, voltage-sensitive 7(Clcn7)
26427	Creb3l1	Mus musculus	cAMP responsive element binding protein 3-like 1(Creb3l1)
26434	Prnd	Mus musculus	prion like protein doppel(Prnd)
26437	Psg17	Mus musculus	pregnancy specific beta-1-glycoprotein 17(Psg17)
26439	Psg19	Mus musculus	pregnancy specific beta-1-glycoprotein 19(Psg19)
26456	Sema4g	Mus musculus	sema domain, immunoglobulin domain (Ig), transmembrane domain (TM) and short cytoplasmic domain, (semaphorin) 4G(Sema4g)
26457	Slc27a1	Mus musculus	solute carrier family 27 (fatty acid transporter), member 1(Slc27a1)
26458	Slc27a2	Mus musculus	solute carrier family 27 (fatty acid transporter), member 2(Slc27a2)
26459	Slc27a5	Mus musculus	solute carrier family 27 (fatty acid transporter), member 5(Slc27a5)
26464	Vnn3	Mus musculus	vanin 3(Vnn3)
26561	Mmp23	Mus musculus	matrix metallopeptidase 23(Mmp23)
26563	Ror1	Mus musculus	receptor tyrosine kinase-like orphan receptor 1(Ror1)
26564	Ror2	Mus musculus	receptor tyrosine kinase-like orphan receptor 2(Ror2)
26568	Slc27a3	Mus musculus	solute carrier family 27 (fatty acid transporter), member 3(Slc27a3)
26569	Slc27a4	Mus musculus	solute carrier family 27 (fatty acid transporter), member 4(Slc27a4)
26570	Slc7a11	Mus musculus	solute carrier family 7 (cationic amino acid transporter, y+ system), member 11(Slc7a11)
26874	Abcd2	Mus musculus	ATP-binding cassette, sub-family D member 2(Abcd2)
26877	B3galt1	Mus musculus	UDP-Gal:betaGlcNAc beta 1,3-galactosyltransferase, polypeptide 1(B3galt1)
26878	B3galt2	Mus musculus	UDP-Gal:betaGlcNAc beta 1,3-galactosyltransferase, polypeptide 2(B3galt2)
26879	B3galnt1	Mus musculus	UDP-GalNAc:betaGlcNAc beta 1,3-galactosaminyltransferase, polypeptide 1(B3galnt1)
26887	Chst4	Mus musculus	carbohydrate sulfotransferase 4(Chst4)
26888	Clec4a2	Mus musculus	C-type lectin domain family 4, member a2(Clec4a2)
26889	Cln8	Mus musculus	CLN8 transmembrane ER and ERGIC protein(Cln8)
26903	Dysf	Mus musculus	dysferlin(Dysf)
26918	Ern2	Mus musculus	endoplasmic reticulum to nucleus signalling 2(Ern2)
26938	St6galnac5	Mus musculus	ST6 (alpha-N-acetyl-neuraminyl-2,3-beta-galactosyl-1,3)-N-acetylgalactosaminide alpha-2,6-sialyltransferase 5(St6galnac5)
26943	Serinc3	Mus musculus	serine incorporator 3(Serinc3)
26945	Tpsg1	Mus musculus	tryptase gamma 1(Tpsg1)
26946	Trpc7	Mus musculus	transient receptor potential cation channel, subfamily C, member 7(Trpc7)
27007	Klrk1	Mus musculus	killer cell lectin-like receptor subfamily K, member 1(Klrk1)
27027	Tspan32	Mus musculus	tetraspanin 32(Tspan32)
27028	Ermap	Mus musculus	erythroblast membrane-associated protein(Ermap)
27060	Tcirg1	Mus musculus	T cell, immune regulator 1, ATPase, H+ transporting, lysosomal V0 protein A3(Tcirg1)
27061	Bcap31	Mus musculus	B cell receptor associated protein 31(Bcap31)
27205	Podxl	Mus musculus	podocalyxin-like(Podxl)
27218	Slamf1	Mus musculus	signaling lymphocytic activation molecule family member 1(Slamf1)
27222	Atp1a4	Mus musculus	ATPase, Na+/K+ transporting, alpha 4 polypeptide(Atp1a4)
27277	Golga5	Mus musculus	golgin A5(Golga5)
27279	Tnfrsf12a	Mus musculus	tumor necrosis factor receptor superfamily, member 12a(Tnfrsf12a)
27281	Plaat1	Mus musculus	phospholipase A and acyltransferase 1(Plaat1)
27376	Slc25a10	Mus musculus	solute carrier family 25 (mitochondrial carrier, dicarboxylate transporter), member 10(Slc25a10)
27377	Yme1l1	Mus musculus	YME1-like 1 (S. cerevisiae)(Yme1l1)
27388	Ptdss2	Mus musculus	phosphatidylserine synthase 2(Ptdss2)
27390	Mmel1	Mus musculus	membrane metallo-endopeptidase-like 1(Mmel1)
27392	Pign	Mus musculus	phosphatidylinositol glycan anchor biosynthesis, class N(Pign)
27403	Abca7	Mus musculus	ATP-binding cassette, sub-family A member 7(Abca7)
27404	Abca8b	Mus musculus	ATP-binding cassette, sub-family A member 8b(Abca8b)
27409	Abcg5	Mus musculus	ATP binding cassette subfamily G member 5(Abcg5)
27410	Abca3	Mus musculus	ATP-binding cassette, sub-family A member 3(Abca3)
27411	Slc14a2	Mus musculus	solute carrier family 14 (urea transporter), member 2(Slc14a2)
27413	Abcb11	Mus musculus	ATP-binding cassette, sub-family B member 11(Abcb11)
27416	Abcc5	Mus musculus	ATP-binding cassette, sub-family C member 5(Abcc5)
27421	Abcc6	Mus musculus	ATP-binding cassette, sub-family C member 6(Abcc6)
27426	Nagpa	Mus musculus	N-acetylglucosamine-1-phosphodiester alpha-N-acetylglucosaminidase(Nagpa)
27801	Zdhhc8	Mus musculus	zinc finger, DHHC domain containing 8(Zdhhc8)
27973	Vkorc1	Mus musculus	vitamin K epoxide reductase complex, subunit 1(Vkorc1)
28042	Selenoi	Mus musculus	selenoprotein I(Selenoi)
28064	Yipf3	Mus musculus	Yip1 domain family, member 3(Yipf3)
28146	Serp1	Mus musculus	stress-associated endoplasmic reticulum protein 1(Serp1)
28169	Agpat3	Mus musculus	1-acylglycerol-3-phosphate O-acyltransferase 3(Agpat3)
28185	Tomm70a	Mus musculus	translocase of outer mitochondrial membrane 70A(Tomm70a)
28193	Reep3	Mus musculus	receptor accessory protein 3(Reep3)
28240	Trpm2	Mus musculus	transient receptor potential cation channel, subfamily M, member 2(Trpm2)
28253	Slco1b2	Mus musculus	solute carrier organic anion transporter family, member 1b2(Slco1b2)
29820	Tnfrsf19	Mus musculus	tumor necrosis factor receptor superfamily, member 19(Tnfrsf19)
29845	Or13c7	Mus musculus	olfactory receptor family 13 subfamily C member 7(Or13c7)
29846	Or13c7b	Mus musculus	olfactory receptor family 13 subfamily C member 7B(Or13c7b)
29849	Or13c7d	Mus musculus	olfactory receptor family 13 subfamily C member 7D(Or13c7d)
29862	Ninj2	Mus musculus	ninjurin 2(Ninj2)
29873	Cspg5	Mus musculus	chondroitin sulfate proteoglycan 5(Cspg5)
29876	Clic4	Mus musculus	chloride intracellular channel 4(Clic4)
30044	Opn4	Mus musculus	opsin 4 (melanopsin)(Opn4)
30049	Scd3	Mus musculus	stearoyl-coenzyme A desaturase 3(Scd3)
30060	Meltf	Mus musculus	melanotransferrin(Meltf)
30791	Slc39a1	Mus musculus	solute carrier family 39 (zinc transporter), member 1(Slc39a1)
30805	Slc22a4	Mus musculus	solute carrier family 22 (organic cation transporter), member 4(Slc22a4)
30925	Slamf6	Mus musculus	SLAM family member 6(Slamf6)
30936	Slc46a2	Mus musculus	solute carrier family 46, member 2(Slc46a2)
30945	Rnf19a	Mus musculus	ring finger protein 19A(Rnf19a)
30952	Cngb3	Mus musculus	cyclic nucleotide gated channel beta 3(Cngb3)
30960	Vapa	Mus musculus	vesicle-associated membrane protein, associated protein A(Vapa)
30962	Slc7a9	Mus musculus	solute carrier family 7 (cationic amino acid transporter, y+ system), member 9(Slc7a9)
30963	Hacd1	Mus musculus	3-hydroxyacyl-CoA dehydratase 1(Hacd1)
50490	Nox4	Mus musculus	NADPH oxidase 4(Nox4)
50518	a	Mus musculus	nonagouti(a)
50528	Tmprss2	Mus musculus	transmembrane protease, serine 2(Tmprss2)
50723	Icosl	Mus musculus	icos ligand(Icosl)
50765	Tfr2	Mus musculus	transferrin receptor 2(Tfr2)
50766	Crim1	Mus musculus	cysteine rich transmembrane BMP regulator 1(Crim1)
50767	Pnpla6	Mus musculus	patatin-like phospholipase domain containing 6(Pnpla6)
50769	Atp8a2	Mus musculus	ATPase, aminophospholipid transporter-like, class I, type 8A, member 2(Atp8a2)
50770	Atp11a	Mus musculus	ATPase, class VI, type 11A(Atp11a)
50771	Atp9b	Mus musculus	ATPase, class II, type 9B(Atp9b)
50784	Plpp2	Mus musculus	phospholipid phosphatase 2(Plpp2)
50785	Hs6st1	Mus musculus	heparan sulfate 6-O-sulfotransferase 1(Hs6st1)
50786	Hs6st2	Mus musculus	heparan sulfate 6-O-sulfotransferase 2(Hs6st2)
50787	Hs6st3	Mus musculus	heparan sulfate 6-O-sulfotransferase 3(Hs6st3)
50790	Acsl4	Mus musculus	acyl-CoA synthetase long-chain family member 4(Acsl4)
50799	Slc25a13	Mus musculus	solute carrier family 25 (mitochondrial carrier, adenine nucleotide translocator), member 13(Slc25a13)
50884	Nckap1	Mus musculus	NCK-associated protein 1(Nckap1)
50905	Il17rb	Mus musculus	interleukin 17 receptor B(Il17rb)
50907	Preb	Mus musculus	prolactin regulatory element binding(Preb)
50918	Myadm	Mus musculus	myeloid-associated differentiation marker(Myadm)
50928	Klrg1	Mus musculus	killer cell lectin-like receptor subfamily G, member 1(Klrg1)
50930	Tnfsf14	Mus musculus	tumor necrosis factor (ligand) superfamily, member 14(Tnfsf14)
50931	Il27ra	Mus musculus	interleukin 27 receptor, alpha(Il27ra)
50934	Slc7a8	Mus musculus	solute carrier family 7 (cationic amino acid transporter, y+ system), member 8(Slc7a8)
50935	St6galnac6	Mus musculus	ST6 (alpha-N-acetyl-neuraminyl-2,3-beta-galactosyl-1,3)-N-acetylgalactosaminide alpha-2,6-sialyltransferase 6(St6galnac6)
51800	Bok	Mus musculus	BCL2-related ovarian killer(Bok)
51801	Ramp1	Mus musculus	receptor (calcitonin) activity modifying protein 1(Ramp1)
51811	Clec4f	Mus musculus	C-type lectin domain family 4, member f(Clec4f)
51875	Tmem141	Mus musculus	transmembrane protein 141(Tmem141)
51902	Rnf24	Mus musculus	ring finger protein 24(Rnf24)
52014	Nus1	Mus musculus	NUS1 dehydrodolichyl diphosphate synthase subunit(Nus1)
52020	Umodl1	Mus musculus	uromodulin-like 1(Umodl1)
52023	Pibf1	Mus musculus	progesterone immunomodulatory binding factor 1(Pibf1)
52076	Tmem38b	Mus musculus	transmembrane protein 38B(Tmem38b)
52118	Pvr	Mus musculus	poliovirus receptor(Pvr)
52120	Hgsnat	Mus musculus	heparan-alpha-glucosaminide N-acetyltransferase(Hgsnat)
52123	Agpat5	Mus musculus	1-acylglycerol-3-phosphate O-acyltransferase 5(Agpat5)
52150	Kcnk6	Mus musculus	potassium inwardly-rectifying channel, subfamily K, member 6(Kcnk6)
52174	Tmem222	Mus musculus	transmembrane protein 222(Tmem222)
52250	Reep1	Mus musculus	receptor accessory protein 1(Reep1)
52331	Stbd1	Mus musculus	starch binding domain 1(Stbd1)
52389	Adgra1	Mus musculus	adhesion G protein-coupled receptor A1(Adgra1)
52466	Slc46a1	Mus musculus	solute carrier family 46, member 1(Slc46a1)
52469	Coa3	Mus musculus	cytochrome C oxidase assembly factor 3(Coa3)
52588	Tspan14	Mus musculus	tetraspanin 14(Tspan14)
52614	Adgre4	Mus musculus	adhesion G protein-coupled receptor E4(Adgre4)
52635	Esyt2	Mus musculus	extended synaptotagmin-like protein 2(Esyt2)
52637	Cisd1	Mus musculus	CDGSH iron sulfur domain 1(Cisd1)
52662	Ldlrad4	Mus musculus	low density lipoprotein receptor class A domain containing 4(Ldlrad4)
52668	Ifi27	Mus musculus	interferon, alpha-inducible protein 27(Ifi27)
52685	Cd300lg	Mus musculus	CD300 molecule like family member G(Cd300lg)
52710	Slc52a2	Mus musculus	solute carrier protein 52, member 2(Slc52a2)
52837	Tmx4	Mus musculus	thioredoxin-related transmembrane protein 4(Tmx4)
52855	Lair1	Mus musculus	leukocyte-associated Ig-like receptor 1(Lair1)
52857	Gramd1a	Mus musculus	GRAM domain containing 1A(Gramd1a)
52858	Cdipt	Mus musculus	CDP-diacylglycerol--inositol 3-phosphatidyltransferase(Cdipt)
52898	Rnasek	Mus musculus	ribonuclease, RNase K(Rnasek)
53313	Atp2a3	Mus musculus	ATPase, Ca++ transporting, ubiquitous(Atp2a3)
53320	Folh1	Mus musculus	folate hydrolase 1(Folh1)
53321	Cntnap1	Mus musculus	contactin associated protein-like 1(Cntnap1)
53328	Pgrmc1	Mus musculus	progesterone receptor membrane component 1(Pgrmc1)
53330	Vamp4	Mus musculus	vesicle-associated membrane protein 4(Vamp4)
53331	Stx7	Mus musculus	syntaxin 7(Stx7)
53334	Gosr1	Mus musculus	golgi SNAP receptor complex member 1(Gosr1)
53374	Chst3	Mus musculus	carbohydrate sulfotransferase 3(Chst3)
53418	B4galt2	Mus musculus	UDP-Gal:betaGlcNAc beta 1,4- galactosyltransferase, polypeptide 2(B4galt2)
53419	Corin	Mus musculus	corin, serine peptidase(Corin)
53420	Syt5	Mus musculus	synaptotagmin V(Syt5)
53421	Sec61a1	Mus musculus	SEC61 translocon subunit alpha 1(Sec61a1)
53599	Cd164	Mus musculus	CD164 antigen(Cd164)
53600	Timm23	Mus musculus	translocase of inner mitochondrial membrane 23(Timm23)
53601	Pcdh12	Mus musculus	protocadherin 12(Pcdh12)
53611	Vti1a	Mus musculus	vesicle transport through interaction with t-SNAREs 1A(Vti1a)
53612	Vti1b	Mus musculus	vesicle transport through interaction with t-SNAREs 1B(Vti1b)
53614	Reck	Mus musculus	reversion-inducing-cysteine-rich protein with kazal motifs(Reck)
53618	Fut8	Mus musculus	fucosyltransferase 8(Fut8)
53619	Blcap	Mus musculus	bladder cancer associated protein(Blcap)
53620	Vamp5	Mus musculus	vesicle-associated membrane protein 5(Vamp5)
53623	Gria3	Mus musculus	glutamate receptor, ionotropic, AMPA3 (alpha 3)(Gria3)
53624	Cldn7	Mus musculus	claudin 7(Cldn7)
53625	B3gnt2	Mus musculus	UDP-GlcNAc:betaGal beta-1,3-N-acetylglucosaminyltransferase 2(B3gnt2)
53627	Porcn	Mus musculus	porcupine O-acyltransferase(Porcn)
53791	Tlr5	Mus musculus	toll-like receptor 5(Tlr5)
53870	Cntn6	Mus musculus	contactin 6(Cntn6)
53871	Pkd2l2	Mus musculus	polycystic kidney disease 2-like 2(Pkd2l2)
53872	Caprin1	Mus musculus	cell cycle associated protein 1(Caprin1)
53881	Slc5a3	Mus musculus	solute carrier family 5 (inositol transporters), member 3(Slc5a3)
53883	Celsr2	Mus musculus	cadherin, EGF LAG seven-pass G-type receptor 2(Celsr2)
53896	Slc7a10	Mus musculus	solute carrier family 7 (cationic amino acid transporter, y+ system), member 10(Slc7a10)
53897	Gal3st1	Mus musculus	galactose-3-O-sulfotransferase 1(Gal3st1)
53945	Slc40a1	Mus musculus	solute carrier family 40 (iron-regulated transporter), member 1(Slc40a1)
53978	Lpar2	Mus musculus	lysophosphatidic acid receptor 2(Lpar2)
54135	Lsr	Mus musculus	lipolysis stimulated lipoprotein receptor(Lsr)
54140	Avpr1a	Mus musculus	arginine vasopressin receptor 1A(Avpr1a)
54167	Icos	Mus musculus	inducible T cell co-stimulator(Icos)
54197	Rnf5	Mus musculus	ring finger protein 5(Rnf5)
54199	Ccrl2	Mus musculus	C-C motif chemokine receptor-like 2(Ccrl2)
54208	Arl6ip1	Mus musculus	ADP-ribosylation factor-like 6 interacting protein 1(Arl6ip1)
54214	Golga4	Mus musculus	golgin A4(Golga4)
54215	Cd160	Mus musculus	CD160 antigen(Cd160)
54216	Pcdh7	Mus musculus	protocadherin 7(Pcdh7)
54218	B3galt4	Mus musculus	UDP-Gal:betaGlcNAc beta 1,3-galactosyltransferase, polypeptide 4(B3galt4)
54219	Cd320	Mus musculus	CD320 antigen(Cd320)
54325	Elovl1	Mus musculus	ELOVL fatty acid elongase 1(Elovl1)
54326	Elovl2	Mus musculus	ELOVL fatty acid elongase 2(Elovl2)
54338	Slc23a2	Mus musculus	solute carrier family 23 (nucleobase transporters), member 2(Slc23a2)
54368	Gp9	Mus musculus	glycoprotein 9 platelet(Gp9)
54371	Chst2	Mus musculus	carbohydrate sulfotransferase 2(Chst2)
54376	Cacng3	Mus musculus	calcium channel, voltage-dependent, gamma subunit 3(Cacng3)
54377	Cacng4	Mus musculus	calcium channel, voltage-dependent, gamma subunit 4(Cacng4)
54378	Cacng6	Mus musculus	calcium channel, voltage-dependent, gamma subunit 6(Cacng6)
54390	Sit1	Mus musculus	suppression inducing transmembrane adaptor 1(Sit1)
54393	Gabbr1	Mus musculus	gamma-aminobutyric acid type B receptor subunit 1(Gabbr1)
54399	Bet1l	Mus musculus	Bet1 golgi vesicular membrane trafficking protein like(Bet1l)
54403	Slc4a4	Mus musculus	solute carrier family 4 (anion exchanger), member 4(Slc4a4)
54405	Ndufa1	Mus musculus	NADH:ubiquinone oxidoreductase subunit A1(Ndufa1)
54409	Ramp2	Mus musculus	receptor (calcitonin) activity modifying protein 2(Ramp2)
54411	Atp6ap1	Mus musculus	ATPase, H+ transporting, lysosomal accessory protein 1(Atp6ap1)
54419	Cldn6	Mus musculus	claudin 6(Cldn6)
54420	Cldn8	Mus musculus	claudin 8(Cldn8)
54445	Unc93b1	Mus musculus	unc-93 homolog B1, TLR signaling regulator(Unc93b1)
54447	Asah2	Mus musculus	N-acylsphingosine amidohydrolase 2(Asah2)
54485	Dll4	Mus musculus	delta like canonical Notch ligand 4(Dll4)
54524	Syt6	Mus musculus	synaptotagmin VI(Syt6)
54525	Syt7	Mus musculus	synaptotagmin VII(Syt7)
54526	Syt10	Mus musculus	synaptotagmin X(Syt10)
54563	Nup210	Mus musculus	nucleoporin 210(Nup210)
54598	Calcrl	Mus musculus	calcitonin receptor-like(Calcrl)
54604	Pcnx	Mus musculus	pecanex homolog(Pcnx)
54608	Abhd2	Mus musculus	abhydrolase domain containing 2(Abhd2)
54611	Pde3a	Mus musculus	phosphodiesterase 3A, cGMP inhibited(Pde3a)
54613	St3gal6	Mus musculus	ST3 beta-galactoside alpha-2,3-sialyltransferase 6(St3gal6)
54616	Extl3	Mus musculus	exostosin-like glycosyltransferase 3(Extl3)
54631	Nphs1	Mus musculus	nephrosis 1, nephrin(Nphs1)
54637	Praf2	Mus musculus	PRA1 domain family 2(Praf2)
54646	Ppp1r3f	Mus musculus	protein phosphatase 1, regulatory subunit 3F(Ppp1r3f)
54652	Cacna1f	Mus musculus	calcium channel, voltage-dependent, alpha 1F subunit(Cacna1f)
54667	Atp8b2	Mus musculus	ATPase, class I, type 8B, member 2(Atp8b2)
54670	Atp8b1	Mus musculus	ATPase, class I, type 8B, member 1(Atp8b1)
54672	Adgrg3	Mus musculus	adhesion G protein-coupled receptor G3(Adgrg3)
54698	Crtam	Mus musculus	cytotoxic and regulatory T cell molecule(Crtam)
54710	Hs3st3b1	Mus musculus	heparan sulfate (glucosamine) 3-O-sulfotransferase 3B1(Hs3st3b1)
54712	Plxnc1	Mus musculus	plexin C1(Plxnc1)
54725	Cadm1	Mus musculus	cell adhesion molecule 1(Cadm1)
55925	Syt8	Mus musculus	synaptotagmin VIII(Syt8)
55943	Stx8	Mus musculus	syntaxin 8(Stx8)
55950	Bri3	Mus musculus	brain protein I3(Bri3)
55951	Mpc1	Mus musculus	mitochondrial pyruvate carrier 1(Mpc1)
55960	Ebag9	Mus musculus	estrogen receptor-binding fragment-associated gene 9(Ebag9)
55961	Slc13a1	Mus musculus	solute carrier family 13 (sodium/sulfate symporters), member 1(Slc13a1)
55963	Slc1a4	Mus musculus	solute carrier family 1 (glutamate/neutral amino acid transporter), member 4(Slc1a4)
55979	Agpat1	Mus musculus	1-acylglycerol-3-phosphate O-acyltransferase 1(Agpat1)
55981	Pigb	Mus musculus	phosphatidylinositol glycan anchor biosynthesis, class B(Pigb)
55991	Panx1	Mus musculus	pannexin 1(Panx1)
56015	Or13j1	Mus musculus	olfactory receptor family 13 subfamily J member 1(Or13j1)
56017	Slc2a8	Mus musculus	solute carrier family 2, (facilitated glucose transporter), member 8(Slc2a8)
56030	Tmem131	Mus musculus	transmembrane protein 131(Tmem131)
56047	Msln	Mus musculus	mesothelin(Msln)
56077	Dgke	Mus musculus	diacylglycerol kinase, epsilon(Dgke)
56079	Astn2	Mus musculus	astrotactin 2(Astn2)
56089	Ramp3	Mus musculus	receptor (calcitonin) activity modifying protein 3(Ramp3)
56173	Cldn14	Mus musculus	claudin 14(Cldn14)
56175	Bace2	Mus musculus	beta-site APP-cleaving enzyme 2(Bace2)
56176	Pigp	Mus musculus	phosphatidylinositol glycan anchor biosynthesis, class P(Pigp)
56188	Fxyd1	Mus musculus	FXYD domain-containing ion transport regulator 1(Fxyd1)
56199	Abcb10	Mus musculus	ATP-binding cassette, sub-family B member 10(Abcb10)
56209	Gde1	Mus musculus	glycerophosphodiester phosphodiesterase 1(Gde1)
56214	Scamp4	Mus musculus	secretory carrier membrane protein 4(Scamp4)
56216	Stx1b	Mus musculus	syntaxin 1B(Stx1b)
56219	Extl1	Mus musculus	exostosin-like glycosyltransferase 1(Extl1)
56224	Tspan5	Mus musculus	tetraspanin 5(Tspan5)
56228	Ube2j1	Mus musculus	ubiquitin-conjugating enzyme E2J 1(Ube2j1)
56229	Thsd1	Mus musculus	thrombospondin, type I, domain 1(Thsd1)
56277	Tmem45a	Mus musculus	transmembrane protein 45a(Tmem45a)
56279	Dipk1b	Mus musculus	divergent protein kinase domain 1B(Dipk1b)
56293	Slc35g3	Mus musculus	solute carrier family 35, member G3(Slc35g3)
56295	Higd1a	Mus musculus	HIG1 domain family, member 1A(Higd1a)
56298	Atl2	Mus musculus	atlastin GTPase 2(Atl2)
56315	Rhcg	Mus musculus	Rhesus blood group-associated C glycoprotein(Rhcg)
56316	Ggcx	Mus musculus	gamma-glutamyl carboxylase(Ggcx)
56322	Timm22	Mus musculus	translocase of inner mitochondrial membrane 22(Timm22)
56325	Abcb9	Mus musculus	ATP-binding cassette, sub-family B member 9(Abcb9)
56334	Tmed2	Mus musculus	transmembrane p24 trafficking protein 2(Tmed2)
56336	B4galt5	Mus musculus	UDP-Gal:betaGlcNAc beta 1,4-galactosyltransferase, polypeptide 5(B4galt5)
56348	Hsd17b12	Mus musculus	hydroxysteroid (17-beta) dehydrogenase 12(Hsd17b12)
56363	Tmeff2	Mus musculus	transmembrane protein with EGF-like and two follistatin-like domains 2(Tmeff2)
56365	Clcnkb	Mus musculus	chloride channel, voltage-sensitive Kb(Clcnkb)
56368	Cyb561d2	Mus musculus	cytochrome b-561 domain containing 2(Cyb561d2)
56373	Cpb2	Mus musculus	carboxypeptidase B2(Cpb2)
56374	Tmem59	Mus musculus	transmembrane protein 59(Tmem59)
56375	B4galt4	Mus musculus	UDP-Gal:betaGlcNAc beta 1,4-galactosyltransferase, polypeptide 4(B4galt4)
56379	Kcnj1	Mus musculus	potassium inwardly-rectifying channel, subfamily J, member 1(Kcnj1)
56384	Letm1	Mus musculus	leucine zipper-EF-hand containing transmembrane protein 1(Letm1)
56386	B4galt6	Mus musculus	UDP-Gal:betaGlcNAc beta 1,4-galactosyltransferase, polypeptide 6(B4galt6)
56389	Stx5a	Mus musculus	syntaxin 5A(Stx5a)
56395	Tmem115	Mus musculus	transmembrane protein 115(Tmem115)
56428	Mtch2	Mus musculus	mitochondrial carrier 2(Mtch2)
56434	Tspan3	Mus musculus	tetraspanin 3(Tspan3)
56442	Serinc1	Mus musculus	serine incorporator 1(Serinc1)
56448	Cyp2d22	Mus musculus	cytochrome P450, family 2, subfamily d, polypeptide 22(Cyp2d22)
56453	Mbtps1	Mus musculus	membrane-bound transcription factor peptidase, site 1(Mbtps1)
56457	Clptm1	Mus musculus	cleft lip and palate associated transmembrane protein 1(Clptm1)
56462	Mtch1	Mus musculus	mitochondrial carrier 1(Mtch1)
56473	Fads2	Mus musculus	fatty acid desaturase 2(Fads2)
56485	Slc2a5	Mus musculus	solute carrier family 2 (facilitated glucose transporter), member 5(Slc2a5)
56491	Vapb	Mus musculus	vesicle-associated membrane protein, associated protein B and C(Vapb)
56492	Cldn18	Mus musculus	claudin 18(Cldn18)
56494	Gosr2	Mus musculus	golgi SNAP receptor complex member 2(Gosr2)
56496	Tspan6	Mus musculus	tetraspanin 6(Tspan6)
56529	Sec11a	Mus musculus	SEC11 homolog A, signal peptidase complex subunit(Sec11a)
56535	Pex3	Mus musculus	peroxisomal biogenesis factor 3(Pex3)
56543	Kcnd3	Mus musculus	potassium voltage-gated channel, Shal-related family, member 3(Kcnd3)
56615	Mgst1	Mus musculus	microsomal glutathione S-transferase 1(Mgst1)
56619	Clec4e	Mus musculus	C-type lectin domain family 4, member e(Clec4e)
56620	Clec4n	Mus musculus	C-type lectin domain family 4, member n(Clec4n)
56622	Adam21	Mus musculus	a disintegrin and metallopeptidase domain 21(Adam21)
56643	Slc15a1	Mus musculus	solute carrier family 15 (oligopeptide transporter), member 1(Slc15a1)
56644	Clec7a	Mus musculus	C-type lectin domain family 7, member a(Clec7a)
56696	Gpr132	Mus musculus	G protein-coupled receptor 132(Gpr132)
56700	Glmp	Mus musculus	glycosylated lysosomal membrane protein(Glmp)
56703	Pigo	Mus musculus	phosphatidylinositol glycan anchor biosynthesis, class O(Pigo)
56709	Dnajb12	Mus musculus	DnaJ heat shock protein family (Hsp40) member B12(Dnajb12)
56737	Alg2	Mus musculus	ALG2 alpha-1,3/1,6-mannosyltransferase(Alg2)
56741	Igdcc4	Mus musculus	immunoglobulin superfamily, DCC subclass, member 4(Igdcc4)
56743	Lat2	Mus musculus	linker for activation of T cells family, member 2(Lat2)
56746	Tex101	Mus musculus	testis expressed gene 101(Tex101)
56747	Sez6l	Mus musculus	seizure related 6 homolog like(Sez6l)
56749	Dhodh	Mus musculus	dihydroorotate dehydrogenase(Dhodh)
56753	Tacstd2	Mus musculus	tumor-associated calcium signal transducer 2(Tacstd2)
56760	Clec1b	Mus musculus	C-type lectin domain family 1, member b(Clec1b)
56773	Chst5	Mus musculus	carbohydrate sulfotransferase 5(Chst5)
56774	Slc6a14	Mus musculus	solute carrier family 6 (neurotransmitter transporter), member 14(Slc6a14)
56786	Tmem9b	Mus musculus	TMEM9 domain family, member B(Tmem9b)
56807	Scamp5	Mus musculus	secretory carrier membrane protein 5(Scamp5)
56808	Cacna2d2	Mus musculus	calcium channel, voltage-dependent, alpha 2/delta subunit 2(Cacna2d2)
56843	Trpm5	Mus musculus	transient receptor potential cation channel, subfamily M, member 5(Trpm5)
56857	Slc37a2	Mus musculus	solute carrier family 37 (glycerol-3-phosphate transporter), member 2(Slc37a2)
56858	Or11h4	Mus musculus	olfactory receptor family 11 subfamily H member 4(Or11h4)
56863	Cldn9	Mus musculus	claudin 9(Cldn9)
56872	Pate4	Mus musculus	prostate and testis expressed 4(Pate4)
56873	Lmbr1	Mus musculus	limb region 1(Lmbr1)
57014	Htr3b	Mus musculus	5-hydroxytryptamine (serotonin) receptor 3B(Htr3b)
57138	Slc12a5	Mus musculus	solute carrier family 12, member 5(Slc12a5)
57170	Dolpp1	Mus musculus	dolichyl pyrophosphate phosphatase 1(Dolpp1)
57249	Gabrq	Mus musculus	gamma-aminobutyric acid type A receptor subunit theta(Gabrq)
57253	Tas2r108	Mus musculus	taste receptor, type 2, member 108(Tas2r108)
57254	Tas2r119	Mus musculus	taste receptor, type 2, member 119(Tas2r119)
57256	Prss21	Mus musculus	serine protease 21(Prss21)
57260	Ltb4r2	Mus musculus	leukotriene B4 receptor 2(Ltb4r2)
57265	Fzd2	Mus musculus	frizzled class receptor 2(Fzd2)
57270	Or4e1	Mus musculus	olfactory receptor family 4 subfamily E member 1(Or4e1)
57271	Or4e2	Mus musculus	olfactory receptor family 4 subfamily E member 2(Or4e2)
57274	Slc16a8	Mus musculus	solute carrier family 16 (monocarboxylic acid transporters), member 8(Slc16a8)
57276	Vsig2	Mus musculus	V-set and immunoglobulin domain containing 2(Vsig2)
57278	Bcam	Mus musculus	basal cell adhesion molecule(Bcam)
57279	Slc25a20	Mus musculus	solute carrier family 25 (mitochondrial carnitine/acylcarnitine translocase), member 20(Slc25a20)
57295	Icmt	Mus musculus	isoprenylcysteine carboxyl methyltransferase(Icmt)
57339	Jph1	Mus musculus	junctophilin 1(Jph1)
57340	Jph3	Mus musculus	junctophilin 3(Jph3)
57357	Srd5a3	Mus musculus	steroid 5 alpha-reductase 3(Srd5a3)
57370	B4galt3	Mus musculus	UDP-Gal:betaGlcNAc beta 1,4-galactosyltransferase, polypeptide 3(B4galt3)
57377	Mogs	Mus musculus	mannosyl-oligosaccharide glucosidase(Mogs)
57385	P2ry4	Mus musculus	pyrimidinergic receptor P2Y, G-protein coupled, 4(P2ry4)
57394	Cltrn	Mus musculus	collectrin, amino acid transport regulator(Cltrn)
57423	Atp5mf	Mus musculus	ATP synthase membrane subunit f(Atp5mf)
57431	Dnajc4	Mus musculus	DnaJ heat shock protein family (Hsp40) member C4(Dnajc4)
57439	Tmem183a	Mus musculus	transmembrane protein 183A(Tmem183a)
57442	Kcne3	Mus musculus	potassium voltage-gated channel, Isk-related subfamily, gene 3(Kcne3)
57738	Slc15a2	Mus musculus	solute carrier family 15 (H+/peptide transporter), member 2(Slc15a2)
57742	Abhd1	Mus musculus	abhydrolase domain containing 1(Abhd1)
57743	Sec61a2	Mus musculus	SEC61 translocon subunit alpha 2(Sec61a2)
57754	Cend1	Mus musculus	cell cycle exit and neuronal differentiation 1(Cend1)
57776	Ttyh1	Mus musculus	tweety family member 1(Ttyh1)
57780	Fxyd7	Mus musculus	FXYD domain-containing ion transport regulator 7(Fxyd7)
57781	Cd200r1	Mus musculus	CD200 receptor 1(Cd200r1)
57810	Cdon	Mus musculus	cell adhesion molecule-related/down-regulated by oncogenes(Cdon)
57811	Rgr	Mus musculus	retinal G protein coupled receptor(Rgr)
57814	Kcne4	Mus musculus	potassium voltage-gated channel, Isk-related subfamily, gene 4(Kcne4)
57869	Adck2	Mus musculus	aarF domain containing kinase 2(Adck2)
57874	Hacd3	Mus musculus	3-hydroxyacyl-CoA dehydratase 3(Hacd3)
57890	Il17re	Mus musculus	interleukin 17 receptor E(Il17re)
57914	Crlf2	Mus musculus	cytokine receptor-like factor 2(Crlf2)
57916	Tnfrsf13b	Mus musculus	tumor necrosis factor receptor superfamily, member 13b(Tnfrsf13b)
58170	Asic5	Mus musculus	acid-sensing ion channel family member 5(Asic5)
58176	Rhbg	Mus musculus	Rhesus blood group-associated B glycoprotein(Rhbg)
58178	Sorcs1	Mus musculus	sortilin-related VPS10 domain containing receptor 1(Sorcs1)
58179	Klrc3	Mus musculus	killer cell lectin-like receptor subfamily C, member 3(Klrc3)
58182	Prokr1	Mus musculus	prokineticin receptor 1(Prokr1)
58187	Cldn10	Mus musculus	claudin 10(Cldn10)
58188	Vstm2b	Mus musculus	V-set and transmembrane domain containing 2B(Vstm2b)
58193	Extl2	Mus musculus	exostosin-like glycosyltransferase 2(Extl2)
58205	Pdcd1lg2	Mus musculus	programmed cell death 1 ligand 2(Pdcd1lg2)
58207	Slc43a3	Mus musculus	solute carrier family 43, member 3(Slc43a3)
58217	Trem1	Mus musculus	triggering receptor expressed on myeloid cells 1(Trem1)
58226	Cacna1h	Mus musculus	calcium channel, voltage-dependent, T type, alpha 1H subunit(Cacna1h)
58235	Nectin1	Mus musculus	nectin cell adhesion molecule 1(Nectin1)
58237	Nkain4	Mus musculus	Na+/K+ transporting ATPase interacting 4(Nkain4)
58244	Stx6	Mus musculus	syntaxin 6(Stx6)
58245	Gpr180	Mus musculus	G protein-coupled receptor 180(Gpr180)
58246	Slc35b4	Mus musculus	solute carrier family 35, member B4(Slc35b4)
58250	Chst11	Mus musculus	carbohydrate sulfotransferase 11(Chst11)
58520	Erg28	Mus musculus	ergosterol biosynthesis 28(Erg28)
58800	Trpm7	Mus musculus	transient receptor potential cation channel, subfamily M, member 7(Trpm7)
58802	Kcnmb4	Mus musculus	potassium large conductance calcium-activated channel, subfamily M, beta member 4(Kcnmb4)
58807	Slco1c1	Mus musculus	solute carrier organic anion transporter family, member 1c1(Slco1c1)
58861	Cysltr1	Mus musculus	cysteinyl leukotriene receptor 1(Cysltr1)
58866	Treh	Mus musculus	trehalase (brush-border membrane glycoprotein)(Treh)
58867	Syngr4	Mus musculus	synaptogyrin 4(Syngr4)
58998	Nectin3	Mus musculus	nectin cell adhesion molecule 3(Nectin3)
59012	Moxd1	Mus musculus	monooxygenase, DBH-like 1(Moxd1)
59031	Chst12	Mus musculus	carbohydrate sulfotransferase 12(Chst12)
59033	Slc4a8	Mus musculus	solute carrier family 4 (anion exchanger), member 8(Slc4a8)
59038	Pxmp4	Mus musculus	peroxisomal membrane protein 4(Pxmp4)
59040	Rhot1	Mus musculus	ras homolog family member T1(Rhot1)
59044	Rnf130	Mus musculus	ring finger protein 130(Rnf130)
59045	Stard3	Mus musculus	StAR related lipid transfer domain containing 3(Stard3)
59048	C1galt1c1	Mus musculus	C1GALT1-specific chaperone 1(C1galt1c1)
59049	Slc22a17	Mus musculus	solute carrier family 22 (organic cation transporter), member 17(Slc22a17)
59056	Evc	Mus musculus	EvC ciliary complex subunit 1(Evc)
59091	Jph2	Mus musculus	junctophilin 2(Jph2)
59095	Fxyd6	Mus musculus	FXYD domain-containing ion transport regulator 6(Fxyd6)
59287	Ncstn	Mus musculus	nicastrin(Ncstn)
59289	Ackr2	Mus musculus	atypical chemokine receptor 2(Ackr2)
59290	Gpa33	Mus musculus	glycoprotein A33 transmembrane(Gpa33)
59308	Emcn	Mus musculus	endomucin(Emcn)
60322	Chst7	Mus musculus	carbohydrate sulfotransferase 7(Chst7)
60363	Cldn15	Mus musculus	claudin 15(Cldn15)
60367	Il1rapl2	Mus musculus	interleukin 1 receptor accessory protein-like 2(Il1rapl2)
60455	Pgap6	Mus musculus	post-glycosylphosphatidylinositol attachment to proteins 6(Pgap6)
60504	Il21r	Mus musculus	interleukin 21 receptor(Il21r)
60510	Syt9	Mus musculus	synaptotagmin IX(Syt9)
60527	Fads3	Mus musculus	fatty acid desaturase 3(Fads3)
60533	Cd274	Mus musculus	CD274 antigen(Cd274)
60613	Kcnq4	Mus musculus	potassium voltage-gated channel, subfamily Q, member 4(Kcnq4)
63873	Trpv4	Mus musculus	transient receptor potential cation channel, subfamily V, member 4(Trpv4)
63959	Slc29a1	Mus musculus	solute carrier family 29 (nucleoside transporters), member 1(Slc29a1)
63993	Slc5a7	Mus musculus	solute carrier family 5 (choline transporter), member 7(Slc5a7)
64008	Aqp9	Mus musculus	aquaporin 9(Aqp9)
64009	Syne1	Mus musculus	spectrin repeat containing, nuclear envelope 1(Syne1)
64051	Sv2a	Mus musculus	synaptic vesicle glycoprotein 2a(Sv2a)
64058	Perp	Mus musculus	PERP, TP53 apoptosis effector(Perp)
64082	Popdc2	Mus musculus	popeye domain containing 2(Popdc2)
64085	Clstn2	Mus musculus	calsyntenin 2(Clstn2)
64095	Gpr35	Mus musculus	G protein-coupled receptor 35(Gpr35)
64103	Tnmd	Mus musculus	tenomodulin(Tnmd)
64176	Sv2b	Mus musculus	synaptic vesicle glycoprotein 2b(Sv2b)
64177	Trpv6	Mus musculus	transient receptor potential cation channel, subfamily V, member 6(Trpv6)
64209	Herpud1	Mus musculus	homocysteine-inducible, endoplasmic reticulum stress-inducible, ubiquitin-like domain member 1(Herpud1)
64213	St7	Mus musculus	suppression of tumorigenicity 7(St7)
64294	Itm2c	Mus musculus	integral membrane protein 2C(Itm2c)
64295	Tmub1	Mus musculus	transmembrane and ubiquitin-like domain containing 1(Tmub1)
64297	Gprc5b	Mus musculus	G protein-coupled receptor, family C, group 5, member B(Gprc5b)
64339	Fndc4	Mus musculus	fibronectin type III domain containing 4(Fndc4)
64378	Gpr88	Mus musculus	G-protein coupled receptor 88(Gpr88)
64381	Ms4a8a	Mus musculus	membrane-spanning 4-domains, subfamily A, member 8A(Ms4a8a)
64385	Cyp4f14	Mus musculus	cytochrome P450, family 4, subfamily f, polypeptide 14(Cyp4f14)
64435	Fcamr	Mus musculus	Fc receptor, IgA, IgM, high affinity(Fcamr)
64450	Gpr85	Mus musculus	G protein-coupled receptor 85(Gpr85)
64452	Slc5a4a	Mus musculus	solute carrier family 5, member 4a(Slc5a4a)
64540	Tspan4	Mus musculus	tetraspanin 4(Tspan4)
64580	Ndst4	Mus musculus	N-deacetylase/N-sulfotransferase (heparin glucosaminyl) 4(Ndst4)
64704	Htra2	Mus musculus	HtrA serine peptidase 2(Htra2)
64931	Izumo1r	Mus musculus	IZUMO1 receptor, JUNO(Izumo1r)
64945	Cldn12	Mus musculus	claudin 12(Cldn12)
65079	Rtn4r	Mus musculus	reticulon 4 receptor(Rtn4r)
65086	Lpar3	Mus musculus	lysophosphatidic acid receptor 3(Lpar3)
65103	Arl6ip6	Mus musculus	ADP-ribosylation factor-like 6 interacting protein 6(Arl6ip6)
65106	Arl6ip5	Mus musculus	ADP-ribosylation factor-like 6 interacting protein 5(Arl6ip5)
65107	Lrp10	Mus musculus	low-density lipoprotein receptor-related protein 10(Lrp10)
65112	Pmepa1	Mus musculus	prostate transmembrane protein, androgen induced 1(Pmepa1)
65113	Ndfip1	Mus musculus	Nedd4 family interacting protein 1(Ndfip1)
65115	Bean1	Mus musculus	brain expressed, associated with Nedd4, 1(Bean1)
65116	Prrg2	Mus musculus	proline-rich Gla (G-carboxyglutamic acid) polypeptide 2(Prrg2)
65221	Slc15a3	Mus musculus	solute carrier family 15, member 3(Slc15a3)
65945	Clstn1	Mus musculus	calsyntenin 1(Clstn1)
65963	Tmem176b	Mus musculus	transmembrane protein 176B(Tmem176b)
65973	Asph	Mus musculus	aspartate-beta-hydroxylase(Asph)
66039	Tmem254	Mus musculus	transmembrane protein 254(Tmem254)
66046	Ndufb5	Mus musculus	NADH:ubiquinone oxidoreductase subunit B5(Ndufb5)
66048	Emc6	Mus musculus	ER membrane protein complex subunit 6(Emc6)
66052	Sdhc	Mus musculus	succinate dehydrogenase complex, subunit C, integral membrane protein(Sdhc)
66058	Tmem176a	Mus musculus	transmembrane protein 176A(Tmem176a)
66059	Krtcap2	Mus musculus	keratinocyte associated protein 2(Krtcap2)
66060	Cystm1	Mus musculus	cysteine-rich transmembrane module containing 1(Cystm1)
66074	Tmem167	Mus musculus	transmembrane protein 167(Tmem167)
66079	Tmem42	Mus musculus	transmembrane protein 42(Tmem42)
66082	Abhd6	Mus musculus	abhydrolase domain containing 6(Abhd6)
66087	Emc3	Mus musculus	ER membrane protein complex subunit 3(Emc3)
66091	Ndufa3	Mus musculus	NADH:ubiquinone oxidoreductase subunit A3(Ndufa3)
66092	Ghitm	Mus musculus	growth hormone inducible transmembrane protein(Ghitm)
66102	Cxcl16	Mus musculus	C-X-C motif chemokine ligand 16(Cxcl16)
66109	Tspan13	Mus musculus	tetraspanin 13(Tspan13)
66111	Tmed3	Mus musculus	transmembrane p24 trafficking protein 3(Tmed3)
66112	Mtarc1	Mus musculus	mitochondrial amidoxime reducing component 1(Mtarc1)
66116	Nat8f1	Mus musculus	N-acetyltransferase 8 (GCN5-related) family member 1(Nat8f1)
66120	Fkbp11	Mus musculus	FK506 binding protein 11(Fkbp11)
66139	Mymk	Mus musculus	myomaker, myoblast fusion factor(Mymk)
66141	Ifitm3	Mus musculus	interferon induced transmembrane protein 3(Ifitm3)
66142	Cox7b	Mus musculus	cytochrome c oxidase subunit 7B(Cox7b)
66146	Maco1	Mus musculus	macoilin 1(Maco1)
66148	Dnajc15	Mus musculus	DnaJ heat shock protein family (Hsp40) member C15(Dnajc15)
66154	Tmem14c	Mus musculus	transmembrane protein 14C(Tmem14c)
66168	Grina	Mus musculus	glutamate receptor, ionotropic, N-methyl D-aspartate-associated protein 1 (glutamate binding)(Grina)
66169	Tomm7	Mus musculus	translocase of outer mitochondrial membrane 7(Tomm7)
66179	Ogfod3	Mus musculus	2-oxoglutarate and iron-dependent oxygenase domain containing 3(Ogfod3)
66183	Sptssb	Mus musculus	serine palmitoyltransferase, small subunit B(Sptssb)
66190	Acer3	Mus musculus	alkaline ceramidase 3(Acer3)
66191	Ier3ip1	Mus musculus	immediate early response 3 interacting protein 1(Ier3ip1)
66205	Cd302	Mus musculus	CD302 antigen(Cd302)
66212	Sec61b	Mus musculus	SEC61 translocon subunit beta(Sec61b)
66220	Zdhhc12	Mus musculus	zinc finger, DHHC domain containing 12(Zdhhc12)
66234	Msmo1	Mus musculus	methylsterol monoxygenase 1(Msmo1)
66240	Kcne5	Mus musculus	potassium voltage-gated channel subfamily E regulatory subunit 5(Kcne5)
66241	Tmem9	Mus musculus	transmembrane protein 9(Tmem9)
66248	Alg5	Mus musculus	ALG5 dolichyl-phosphate beta-glucosyltransferase(Alg5)
66253	Aig1	Mus musculus	androgen-induced 1(Aig1)
66256	Ssr2	Mus musculus	signal sequence receptor, beta(Ssr2)
66260	Tmem54	Mus musculus	transmembrane protein 54(Tmem54)
66261	Tm4sf20	Mus musculus	transmembrane 4 L six family member 20(Tm4sf20)
66268	Pigyl	Mus musculus	phosphatidylinositol glycan anchor biosynthesis, class Y-like(Pigyl)
66269	Tmed6	Mus musculus	transmembrane p24 trafficking protein 6(Tmed6)
66270	Retreg1	Mus musculus	reticulophagy regulator 1(Retreg1)
66271	Tmem126a	Mus musculus	transmembrane protein 126A(Tmem126a)
66272	Cox16	Mus musculus	cytochrome c oxidase assembly protein 16(Cox16)
66278	Smim20	Mus musculus	small integral membrane protein 20(Smim20)
66279	Tmem218	Mus musculus	transmembrane protein 218(Tmem218)
66286	Sec11c	Mus musculus	SEC11 homolog C, signal peptidase complex subunit(Sec11c)
66291	Smim8	Mus musculus	small integral membrane protein 8(Smim8)
66300	Inafm1	Mus musculus	InaF motif containing 1(Inafm1)
66309	Tmem128	Mus musculus	transmembrane protein 128(Tmem128)
66320	Tmem208	Mus musculus	transmembrane protein 208(Tmem208)
66329	Susd3	Mus musculus	sushi domain containing 3(Susd3)
66333	Aqp11	Mus musculus	aquaporin 11(Aqp11)
66340	Psenen	Mus musculus	presenilin enhancer gamma secretase subunit(Psenen)
66343	Tmem177	Mus musculus	transmembrane protein 177(Tmem177)
66357	Ostc	Mus musculus	oligosaccharyltransferase complex subunit (non-catalytic)(Ostc)
66359	Cox20	Mus musculus	cytochrome c oxidase assembly protein 20(Cox20)
66365	Ccdc90b	Mus musculus	coiled-coil domain containing 90B(Ccdc90b)
66366	Ergic3	Mus musculus	ERGIC and golgi 3(Ergic3)
66377	Ndufc1	Mus musculus	NADH:ubiquinone oxidoreductase subunit C1(Ndufc1)
66379	Cox14	Mus musculus	cytochrome c oxidase assembly protein 14(Cox14)
66427	Cyb5b	Mus musculus	cytochrome b5 type B(Cyb5b)
66437	Fis1	Mus musculus	fission, mitochondrial 1(Fis1)
66445	Cyc1	Mus musculus	cytochrome c-1(Cyc1)
66447	Mgst3	Mus musculus	microsomal glutathione S-transferase 3(Mgst3)
66451	2610528J11Rik	Mus musculus	RIKEN cDNA 2610528J11 gene(2610528J11Rik)
66459	Pyurf	Mus musculus	Pigy upstream reading frame(Pyurf)
66460	Sys1	Mus musculus	SYS1 Golgi-localized integral membrane protein homolog (S. cerevisiae)(Sys1)
66477	Atp5mk	Mus musculus	ATP synthase membrane subunit k(Atp5mk)
66487	Uqcc5	Mus musculus	ubiquinol-cytochrome c reductase complex assembly factor 5(Uqcc5)
66495	Ndufb3	Mus musculus	NADH:ubiquinone oxidoreductase subunit B3(Ndufb3)
66500	Slc30a7	Mus musculus	solute carrier family 30 (zinc transporter), member 7(Slc30a7)
66520	Smim30	Mus musculus	small integral membrane protein 30(Smim30)
66525	Timm50	Mus musculus	translocase of inner mitochondrial membrane 50(Timm50)
66528	Smim5	Mus musculus	small integral membrane protein 5(Smim5)
66552	Sppl2a	Mus musculus	signal peptide peptidase like 2A(Sppl2a)
66569	Gdpd1	Mus musculus	glycerophosphodiester phosphodiesterase domain containing 1(Gdpd1)
66586	Crls1	Mus musculus	cardiolipin synthase 1(Crls1)
66594	Uqcr11	Mus musculus	ubiquinol-cytochrome c reductase, complex III subunit XI(Uqcr11)
66597	Trim13	Mus musculus	tripartite motif-containing 13(Trim13)
66601	Tmigd1	Mus musculus	transmembrane and immunoglobulin domain containing 1(Tmigd1)
66612	Ormdl3	Mus musculus	ORM1-like 3 (S. cerevisiae)(Ormdl3)
66624	Spcs2	Mus musculus	signal peptidase complex subunit 2 homolog (S. cerevisiae)(Spcs2)
66631	Mfsd14b	Mus musculus	major facilitator superfamily domain containing 14B(Mfsd14b)
66658	Ccdc51	Mus musculus	coiled-coil domain containing 51(Ccdc51)
66664	Tmem41a	Mus musculus	transmembrane protein 41a(Tmem41a)
66673	Sorcs3	Mus musculus	sortilin-related VPS10 domain containing receptor 3(Sorcs3)
66676	Tmed7	Mus musculus	transmembrane p24 trafficking protein 7(Tmed7)
66686	Dcbld1	Mus musculus	discoidin, CUB and LCCL domain containing 1(Dcbld1)
66690	Tmem186	Mus musculus	transmembrane protein 186(Tmem186)
66694	Uqcrfs1	Mus musculus	ubiquinol-cytochrome c reductase, Rieske iron-sulfur polypeptide 1(Uqcrfs1)
66733	Kcng4	Mus musculus	potassium voltage-gated channel, subfamily G, member 4(Kcng4)
66766	Tmem239	Mus musculus	transmembrane 239(Tmem239)
66775	Hacd4	Mus musculus	3-hydroxyacyl-CoA dehydratase 4(Hacd4)
66784	Fam187a	Mus musculus	family with sequence similarity 187, member A(Fam187a)
66786	Or2ag2b	Mus musculus	olfactory receptor family 2 subfamily AG member 2B(Or2ag2b)
66789	Alg14	Mus musculus	asparagine-linked glycosylation 14(Alg14)
66797	Cntnap2	Mus musculus	contactin associated protein-like 2(Cntnap2)
66805	Tspan1	Mus musculus	tetraspanin 1(Tspan1)
66811	Duoxa2	Mus musculus	dual oxidase maturation factor 2(Duoxa2)
66815	Mcub	Mus musculus	mitochondrial calcium uniporter dominant negative beta subunit(Mcub)
66817	Tmem170	Mus musculus	transmembrane protein 170(Tmem170)
66818	Smim7	Mus musculus	small integral membrane protein 7(Smim7)
66821	Bcs1l	Mus musculus	BCS1 homolog, ubiquinol-cytochrome c reductase complex chaperone(Bcs1l)
66825	Rnf186	Mus musculus	ring finger protein 186(Rnf186)
66826	Tafazzin	Mus musculus	tafazzin, phospholipid-lysophospholipid transacylase(Tafazzin)
66836	Tmem223	Mus musculus	transmembrane protein 223(Tmem223)
66844	Ormdl2	Mus musculus	ORM1-like 2 (S. cerevisiae)(Ormdl2)
66853	Pnpla2	Mus musculus	patatin-like phospholipase domain containing 2(Pnpla2)
66859	Slc16a9	Mus musculus	solute carrier family 16 (monocarboxylic acid transporters), member 9(Slc16a9)
66864	Clec14a	Mus musculus	C-type lectin domain family 14, member a(Clec14a)
66868	Mfsd1	Mus musculus	major facilitator superfamily domain containing 1(Mfsd1)
66873	Tril	Mus musculus	TLR4 interactor with leucine-rich repeats(Tril)
66889	Rnf128	Mus musculus	ring finger protein 128(Rnf128)
66890	Lman2	Mus musculus	lectin, mannose-binding 2(Lman2)
66910	Tmem107	Mus musculus	transmembrane protein 107(Tmem107)
66913	Kdelr2	Mus musculus	KDEL (Lys-Asp-Glu-Leu) endoplasmic reticulum protein retention receptor 2(Kdelr2)
66925	Sdhd	Mus musculus	succinate dehydrogenase complex, subunit D, integral membrane protein(Sdhd)
66928	Dmac1	Mus musculus	distal membrane arm assembly complex 1(Dmac1)
66940	Shisa5	Mus musculus	shisa family member 5(Shisa5)
66943	Slc66a2	Mus musculus	solute carrier family 66 member 2(Slc66a2)
66949	Trim59	Mus musculus	tripartite motif-containing 59(Trim59)
66950	Pacc1	Mus musculus	proton activated chloride channel 1(Pacc1)
66958	Tmx2	Mus musculus	thioredoxin-related transmembrane protein 2(Tmx2)
66964	Golt1b	Mus musculus	golgi transport 1B(Golt1b)
66972	Slc25a23	Mus musculus	solute carrier family 25 (mitochondrial carrier; phosphate carrier), member 23(Slc25a23)
66980	Zdhhc6	Mus musculus	zinc finger, DHHC domain containing 6(Zdhhc6)
66990	Tmem134	Mus musculus	transmembrane protein 134(Tmem134)
67006	Cisd2	Mus musculus	CDGSH iron sulfur domain 2(Cisd2)
67013	Oma1	Mus musculus	OMA1 zinc metallopeptidase(Oma1)
67017	Fam210b	Mus musculus	family with sequence similarity 210, member B(Fam210b)
67020	Tmem88	Mus musculus	transmembrane protein 88(Tmem88)
67023	Use1	Mus musculus	unconventional SNARE in the ER 1 homolog (S. cerevisiae)(Use1)
67044	Higd2a	Mus musculus	HIG1 domain family, member 2A(Higd2a)
67048	Vma21	Mus musculus	VMA21 vacuolar H+-ATPase homolog (S. cerevisiae)(Vma21)
67062	Slc25a53	Mus musculus	solute carrier family 25, member 53(Slc25a53)
67063	Pgap4	Mus musculus	post-GPI attachment to proteins GalNAc transferase 4(Pgap4)
67067	Romo1	Mus musculus	reactive oxygen species modulator 1(Romo1)
67075	Magt1	Mus musculus	magnesium transporter 1(Magt1)
67105	Timm21	Mus musculus	translocase of inner mitochondrial membrane 21(Timm21)
67118	Bfar	Mus musculus	bifunctional apoptosis regulator(Bfar)
67125	Tspan31	Mus musculus	tetraspanin 31(Tspan31)
67133	Gp2	Mus musculus	glycoprotein 2 zymogen granule membrane(Gp2)
67149	Nkain1	Mus musculus	Na+/K+ transporting ATPase interacting 1(Nkain1)
67154	Mtdh	Mus musculus	metadherin(Mtdh)
67158	Sft2d3	Mus musculus	SFT2 domain containing 3(Sft2d3)
67163	Ccdc47	Mus musculus	coiled-coil domain containing 47(Ccdc47)
67168	Lpar6	Mus musculus	lysophosphatidic acid receptor 6(Lpar6)
67171	Dram2	Mus musculus	DNA-damage regulated autophagy modulator 2(Dram2)
67180	Yipf5	Mus musculus	Yip1 domain family, member 5(Yipf5)
67181	Ctdnep1	Mus musculus	CTD nuclear envelope phosphatase 1(Ctdnep1)
67182	Pdzk1ip1	Mus musculus	PDZK1 interacting protein 1(Pdzk1ip1)
67184	Ndufa13	Mus musculus	NADH:ubiquinone oxidoreductase subunit A13(Ndufa13)
67211	Armc10	Mus musculus	armadillo repeat containing 10(Armc10)
67213	Cmtm6	Mus musculus	CKLF-like MARVEL transmembrane domain containing 6(Cmtm6)
67216	Mboat2	Mus musculus	membrane bound O-acyltransferase domain containing 2(Mboat2)
67226	Tmem19	Mus musculus	transmembrane protein 19(Tmem19)
67231	Tbc1d20	Mus musculus	TBC1 domain family, member 20(Tbc1d20)
67260	Cers4	Mus musculus	ceramide synthase 4(Cers4)
67264	Ndufb8	Mus musculus	NADH:ubiquinone oxidoreductase subunit B8(Ndufb8)
67266	Dipk1a	Mus musculus	divergent protein kinase domain 1A(Dipk1a)
67272	Cmtm5	Mus musculus	CKLF-like MARVEL transmembrane domain containing 5(Cmtm5)
67283	Slc25a19	Mus musculus	solute carrier family 25 (mitochondrial thiamine pyrophosphate carrier), member 19(Slc25a19)
67292	Pigc	Mus musculus	phosphatidylinositol glycan anchor biosynthesis, class C(Pigc)
67331	Atp8b3	Mus musculus	ATPase, class I, type 8B, member 3(Atp8b3)
67356	Tmco5	Mus musculus	transmembrane and coiled-coil domains 5(Tmco5)
67358	1700093K21Rik	Mus musculus	RIKEN cDNA 1700093K21 gene(1700093K21Rik)
67369	Qpctl	Mus musculus	glutaminyl-peptide cyclotransferase-like(Qpctl)
67374	Jam2	Mus musculus	junction adhesion molecule 2(Jam2)
67387	Unc50	Mus musculus	unc-50 homolog(Unc50)
67412	Mtcl3	Mus musculus	MTCL family member 3(Mtcl3)
67414	Mfn1	Mus musculus	mitofusin 1(Mfn1)
[truncated: 3,066 more rows]
