# Supplementary material for: A methodology to globally assess ectodomain shedding using soluble fractions from the mouse brain
Source: Front Psychiatry. 2024 Jun 19;15:1367526. doi: 10.3389/fpsyt.2024.1367526 (PMC11219901; doi:10.3389/fpsyt.2024.1367526)
Supplement: Supplementary Table 2 — List of proteins in the soluble fraction sheddome S2 1 h 100K g (including entrez, official gene symbol and gene names) and its GO analysis showing the significantly enriched biological processes. [file Table_2.xlsx]

## Sheet: List_S2 1h 100K g sheddome
Entrez	Official gene symbol	Species	Gene Name
319387	Adgrl3	Mus musculus	adhesion G protein-coupled receptor L3
11803	Aplp1	Mus musculus	amyloid beta precursor like protein 1
11804	Aplp2	Mus musculus	amyloid beta precursor-like protein 2
11820	App	Mus musculus	amyloid beta precursor protein
11883	Arsa	Mus musculus	arylsulfatase A
11928	Atp1a1	Mus musculus	ATPase, Na+/K+ transporting, alpha 1 polypeptide
70495	Atp6ap2	Mus musculus	ATPase, H+ transporting, lysosomal accessory protein 2
11975	Atp6v0a1	Mus musculus	ATPase, H+ transporting, lysosomal V0 subunit A1
78937	Avl9	Mus musculus	AVL9 cell migration associated
12032	Bcan	Mus musculus	brevican
94332	Cadm3	Mus musculus	cell adhesion molecule 3
260299	Cadm4	Mus musculus	cell adhesion molecule 4
53872	Caprin1	Mus musculus	cell cycle associated protein 1
12490	Cd34	Mus musculus	CD34 antigen
16423	Cd47	Mus musculus	CD47 antigen(Rh-related antigen, integrin-associated signal transducer)
12661	Chl1	Mus musculus	cell adhesion molecule L1-like
114584	Clic1	Mus musculus	chloride intracellular channel 1
29876	Clic4	Mus musculus	chloride intracellular channel 4
65945	Clstn1	Mus musculus	calsyntenin 1
12785	Cnbp	Mus musculus	cellular nucleic acid binding protein
12805	Cntn1	Mus musculus	contactin 1
21367	Cntn2	Mus musculus	contactin 2
12846	Comt	Mus musculus	catechol-O-methyltransferase
12922	Crhr2	Mus musculus	corticotropin releasing hormone receptor 2
109672	Cyb5a	Mus musculus	cytochrome b5 type A(microsomal)
13138	Dag1	Mus musculus	dystroglycan 1
269060	Dagla	Mus musculus	diacylglycerol lipase, alpha
83965	Enpp5	Mus musculus	ectonucleotide pyrophosphatase/phosphodiesterase 5
66437	Fis1	Mus musculus	fission, mitochondrial 1
14225	Fkbp1a	Mus musculus	FK506 binding protein 1a
14232	Fkbp8	Mus musculus	FK506 binding protein 8
14751	Gpi1	Mus musculus	glucose-6-phosphate isomerase 1
241263	Gpr158	Mus musculus	G protein-coupled receptor 158
14812	Grin2b	Mus musculus	glutamate receptor, ionotropic, NMDA2B(epsilon 2)
64704	Htra2	Mus musculus	HtrA serine peptidase 2
15898	Icam5	Mus musculus	intercellular adhesion molecule 5, telencephalin
268890	Lsamp	Mus musculus	limbic system-associated membrane protein
17136	Mag	Mus musculus	myelin-associated glycoprotein
105853	Mal2	Mus musculus	mal, T cell differentiation protein 2
17758	Map4	Mus musculus	microtubule-associated protein 4
17309	Mgat3	Mus musculus	mannoside acetylglucosaminyltransferase 3
17967	Ncam1	Mus musculus	neural cell adhesion molecule 1
50884	Nckap1	Mus musculus	NCK-associated protein 1
67184	Ndufa13	Mus musculus	NADH:ubiquinone oxidoreductase subunit A13
58235	Nectin1	Mus musculus	nectin cell adhesion molecule 1
320840	Negr1	Mus musculus	neuronal growth regulator 1
269116	Nfasc	Mus musculus	neurofascin
73340	Nptxr	Mus musculus	neuronal pentraxin receptor
319504	Nrcam	Mus musculus	neuronal cell adhesion molecule
18189	Nrxn1	Mus musculus	neurexin I
235106	Ntm	Mus musculus	neurotrimin
18377	Omg	Mus musculus	oligodendrocyte myelin glycoprotein
18484	Pam	Mus musculus	peptidylglycine alpha-amidating monooxygenase
18807	Pld3	Mus musculus	phospholipase D family member 3
18823	Plp1	Mus musculus	proteolipid protein(myelin) 1
69017	Prrt2	Mus musculus	proline-rich transmembrane protein 2
19259	Ptpn5	Mus musculus	protein tyrosine phosphatase, non-receptor type 5
19275	Ptprn	Mus musculus	protein tyrosine phosphatase receptor type N
19276	Ptprn2	Mus musculus	protein tyrosine phosphatase receptor type N polypeptide 2
19283	Ptprz1	Mus musculus	protein tyrosine phosphatase receptor type Z, polypeptide 1
225362	Reep2	Mus musculus	receptor accessory protein 2
268902	Robo2	Mus musculus	roundabout guidance receptor 2
104001	Rtn1	Mus musculus	reticulon 1
68585	Rtn4	Mus musculus	reticulon 4
107767	Scamp1	Mus musculus	secretory carrier membrane protein 1
20970	Sdc3	Mus musculus	syndecan 3
19261	Sirpa	Mus musculus	signal-regulatory protein alpha
72961	Slc17a7	Mus musculus	solute carrier family 17(sodium-dependent inorganic phosphate cotransporter), member 7
100226	Stx12	Mus musculus	syntaxin 12
20907	Stx1a	Mus musculus	syntaxin 1A(brain)
56216	Stx1b	Mus musculus	syntaxin 1B
64009	Syne1	Mus musculus	spectrin repeat containing, nuclear envelope 1
20972	Syngr1	Mus musculus	synaptogyrin 1
20977	Syp	Mus musculus	synaptophysin
20979	Syt1	Mus musculus	synaptotagmin I
21838	Thy1	Mus musculus	thymus cell antigen 1, theta
103266	Tmem263	Mus musculus	transmembrane protein 263
19240	Tmsb10	Mus musculus	thymosin beta 10
22317	Vamp1	Mus musculus	vesicle-associated membrane protein 1
22318	Vamp2	Mus musculus	vesicle-associated membrane protein 2
22319	Vamp3	Mus musculus	vesicle-associated membrane protein 3
56491	Vapb	Mus musculus	vesicle-associated membrane protein, associated protein B and C
22333	Vdac1	Mus musculus	voltage-dependent anion channel 1
268880	Xxylt1	Mus musculus	xyloside xylosyltransferase 1

## Sheet: GO_S2 1h 100K g sheddome
Term	%	P-Value	Benjamini	Minus log (Bejamini)
cell adhesion	28.6	3.4e-08	3.3e-05	4.48149
neuron projection development	11.9	2.9e-07	0.00014	3.85387
brain development	13.1	1e-06	0.00033	3.48149
central nervous system development	8.3	3.7e-06	0.0009	3.04576
vesicle fusion	7.1	0.00012	0.022	1.65758
positive regulation of excitatory postsynaptic potential	6	0.00015	0.024	1.61979
synaptic vesicle exocytosis	4.8	0.00029	0.036	1.4437
learning	7.1	0.0003	0.036	1.4437
SNARE complex assembly	4.8	0.00043	0.046	1.33724
