# Supplementary material for: A methodology to globally assess ectodomain shedding using soluble fractions from the mouse brain
Source: Front Psychiatry. 2024 Jun 19;15:1367526. doi: 10.3389/fpsyt.2024.1367526 (PMC11219901; doi:10.3389/fpsyt.2024.1367526)
Supplement: Supplementary Table 3 — List of proteins in the soluble fraction sheddome S2 1 h 100K g electrophoretically separated in five fractions (including entrez, official gene symbol, and gene names) and its GO analysis showing the significantly enriched biological processes. [file Table_3.xlsx]

## Sheet: List_S2 1h 100Kg 5 fractions sh
Entrez	Official gene symbol	Species	Gene Name
11432	Acp2	Mus musculus	acid phosphatase 2, lysosomal
330814	Adgrl1	Mus musculus	adhesion G protein-coupled receptor L1
319387	Adgrl3	Mus musculus	adhesion G protein-coupled receptor L3
11658	Alcam	Mus musculus	activated leukocyte cell adhesion molecule
71345	Ano9	Mus musculus	anoctamin 9
11803	Aplp1	Mus musculus	amyloid beta precursor like protein 1
11804	Aplp2	Mus musculus	amyloid beta precursor-like protein 2
11820	App	Mus musculus	amyloid beta precursor protein
67416	Armcx2	Mus musculus	armadillo repeat containing, X-linked 2
11883	Arsa	Mus musculus	arylsulfatase A
11899	Astn1	Mus musculus	astrotactin 1
11931	Atp1b1	Mus musculus	ATPase, Na+/K+ transporting, beta 1 polypeptide
11951	Atp5mc1	Mus musculus	ATP synthase membrane subunit c locus 1
54411	Atp6ap1	Mus musculus	ATPase, H+ transporting, lysosomal accessory protein 1
11975	Atp6v0a1	Mus musculus	ATPase, H+ transporting, lysosomal V0 subunit A1
78937	Avl9	Mus musculus	AVL9 cell migration associated
57278	Bcam	Mus musculus	basal cell adhesion molecule
12032	Bcan	Mus musculus	brevican
12215	Bsg	Mus musculus	basigin
12279	C9	Mus musculus	complement component 9
12293	Cacna2d1	Mus musculus	calcium channel, voltage-dependent, alpha2/delta subunit 1
54725	Cadm1	Mus musculus	cell adhesion molecule 1
239857	Cadm2	Mus musculus	cell adhesion molecule 2
94332	Cadm3	Mus musculus	cell adhesion molecule 3
260299	Cadm4	Mus musculus	cell adhesion molecule 4
12330	Canx	Mus musculus	calnexin
53872	Caprin1	Mus musculus	cell cycle associated protein 1
12490	Cd34	Mus musculus	CD34 antigen
17064	Cd93	Mus musculus	CD93 antigen
12554	Cdh13	Mus musculus	cadherin 13
12558	Cdh2	Mus musculus	cadherin 2
12564	Cdh8	Mus musculus	cadherin 8
107934	Celsr3	Mus musculus	cadherin, EGF LAG seven-pass G-type receptor 3
12661	Chl1	Mus musculus	cell adhesion molecule L1-like
65945	Clstn1	Mus musculus	calsyntenin 1
232370	Clstn3	Mus musculus	calsyntenin 3
12801	Cnr1	Mus musculus	cannabinoid receptor 1
12805	Cntn1	Mus musculus	contactin 1
21367	Cntn2	Mus musculus	contactin 2
66797	Cntnap2	Mus musculus	contactin associated protein-like 2
170571	Cntnap4	Mus musculus	contactin associated protein-like 4
29873	Cspg5	Mus musculus	chondroitin sulfate proteoglycan 5
20312	Cx3cl1	Mus musculus	C-X3-C motif chemokine ligand 1
13135	Dad1	Mus musculus	defender against cell death 1
13138	Dag1	Mus musculus	dystroglycan 1
227325	Dner	Mus musculus	delta/notch-like EGF repeat containing
13510	Dsg1a	Mus musculus	desmoglein 1 alpha
13649	Egfr	Mus musculus	epidermal growth factor receptor
13838	Epha4	Mus musculus	Eph receptor A4
59056	Evc	Mus musculus	EvC ciliary complex subunit 1
14225	Fkbp1a	Mus musculus	FK506 binding protein 1a
73068	Fut11	Mus musculus	fucosyltransferase 11
14586	Gfra2	Mus musculus	glial cell line derived neurotrophic factor family receptor alpha 2
73124	Golim4	Mus musculus	golgi integral membrane protein 4
14723	Gp1ba	Mus musculus	glycoprotein 1b, alpha polypeptide
14751	Gpi1	Mus musculus	glucose-6-phosphate isomerase 1
14756	Gpld1	Mus musculus	glycosylphosphatidylinositol specific phospholipase D1
241263	Gpr158	Mus musculus	G protein-coupled receptor 158
15898	Icam5	Mus musculus	intercellular adhesion molecule 5, telencephalin
16412	Itgb1	Mus musculus	integrin beta 1(fibronectin receptor beta)
654462	Kncn	Mus musculus	kinocilin
16728	L1cam	Mus musculus	L1 cell adhesion molecule
16783	Lamp1	Mus musculus	lysosomal-associated membrane protein 1
16784	Lamp2	Mus musculus	lysosomal-associated membrane protein 2
16835	Ldlr	Mus musculus	low density lipoprotein receptor
16880	Lifr	Mus musculus	LIF receptor alpha
235402	Lingo1	Mus musculus	leucine rich repeat and Ig domain containing 1
16979	Lrrn1	Mus musculus	leucine rich repeat protein 1, neuronal
268890	Lsamp	Mus musculus	limbic system-associated membrane protein
17136	Mag	Mus musculus	myelin-associated glycoprotein
105853	Mal2	Mus musculus	mal, T cell differentiation protein 2
17758	Map4	Mus musculus	microtubule-associated protein 4
84004	Mcam	Mus musculus	melanoma cell adhesion molecule
70417	Megf10	Mus musculus	multiple EGF-like-domains 10
17309	Mgat3	Mus musculus	mannoside acetylglucosaminyltransferase 3
67154	Mtdh	Mus musculus	metadherin
17967	Ncam1	Mus musculus	neural cell adhesion molecule 1
17968	Ncam2	Mus musculus	neural cell adhesion molecule 2
50884	Nckap1	Mus musculus	NCK-associated protein 1
58235	Nectin1	Mus musculus	nectin cell adhesion molecule 1
320840	Negr1	Mus musculus	neuronal growth regulator 1
18007	Neo1	Mus musculus	neogenin
269116	Nfasc	Mus musculus	neurofascin
216856	Nlgn2	Mus musculus	neuroligin 2
245537	Nlgn3	Mus musculus	neuroligin 3
100113365	Nlgn4l	Mus musculus	neuroligin 4-like
73340	Nptxr	Mus musculus	neuronal pentraxin receptor
319504	Nrcam	Mus musculus	neuronal cell adhesion molecule
18189	Nrxn1	Mus musculus	neurexin I
18190	Nrxn2	Mus musculus	neurexin II
18191	Nrxn3	Mus musculus	neurexin III
235106	Ntm	Mus musculus	neurotrimin
18212	Ntrk2	Mus musculus	neurotrophic tyrosine kinase, receptor, type 2
18377	Omg	Mus musculus	oligodendrocyte myelin glycoprotein
74143	Opa1	Mus musculus	OPA1, mitochondrial dynamin like GTPase
18484	Pam	Mus musculus	peptidylglycine alpha-amidating monooxygenase
18807	Pld3	Mus musculus	phospholipase D family member 3
18823	Plp1	Mus musculus	proteolipid protein(myelin) 1
67448	Plxdc2	Mus musculus	plexin domain containing 2
69017	Prrt2	Mus musculus	proline-rich transmembrane protein 2
19259	Ptpn5	Mus musculus	protein tyrosine phosphatase, non-receptor type 5
19266	Ptprd	Mus musculus	protein tyrosine phosphatase receptor type D
19268	Ptprf	Mus musculus	protein tyrosine phosphatase receptor type F
19270	Ptprg	Mus musculus	protein tyrosine phosphatase receptor type G
19272	Ptprk	Mus musculus	protein tyrosine phosphatase receptor type K
19276	Ptprn2	Mus musculus	protein tyrosine phosphatase receptor type N polypeptide 2
19280	Ptprs	Mus musculus	protein tyrosine phosphatase receptor type S
19281	Ptprt	Mus musculus	protein tyrosine phosphatase receptor type T
19283	Ptprz1	Mus musculus	protein tyrosine phosphatase receptor type Z, polypeptide 1
81910	Rrbp1	Mus musculus	ribosome binding protein 1
104001	Rtn1	Mus musculus	reticulon 1
68585	Rtn4	Mus musculus	reticulon 4
269295	Rtn4rl2	Mus musculus	reticulon 4 receptor-like 2
20971	Sdc4	Mus musculus	syndecan 4
77371	Sec24a	Mus musculus	SEC24 homolog A, COPII coat complex component
20352	Sema4b	Mus musculus	sema domain, immunoglobulin domain(Ig), transmembrane domain(TM) and short cytoplasmic domain,(semaphorin) 4B
20361	Sema7a	Mus musculus	sema domain, immunoglobulin domain(Ig), and GPI membrane anchor,(semaphorin) 7A
20370	Sez6	Mus musculus	seizure related gene 6
56747	Sez6l	Mus musculus	seizure related 6 homolog like
233878	Sez6l2	Mus musculus	seizure related 6 homolog like 2
19261	Sirpa	Mus musculus	signal-regulatory protein alpha
20517	Slc22a1	Mus musculus	solute carrier family 22(organic cation transporter), member 1
227059	Slc39a10	Mus musculus	solute carrier family 39(zinc transporter), member 10
20532	Slc3a1	Mus musculus	solute carrier family 3, member 1
76965	Slitrk1	Mus musculus	SLIT and NTRK-like family, member 1
20661	Sort1	Mus musculus	sortilin 1
107513	Ssr1	Mus musculus	signal sequence receptor, alpha
56216	Stx1b	Mus musculus	syntaxin 1B
20972	Syngr1	Mus musculus	synaptogyrin 1
20974	Syngr3	Mus musculus	synaptogyrin 3
20977	Syp	Mus musculus	synaptophysin
20979	Syt1	Mus musculus	synaptotagmin I
381921	Taok2	Mus musculus	TAO kinase 2
330267	Thsd7a	Mus musculus	thrombospondin, type I, domain containing 7A
98170	Tmem132a	Mus musculus	transmembrane protein 132A
214531	Tmprss13	Mus musculus	transmembrane protease, serine 13
70747	Tspan2	Mus musculus	tetraspanin 2
71472	Usp19	Mus musculus	ubiquitin specific peptidase 19
22318	Vamp2	Mus musculus	vesicle-associated membrane protein 2
22329	Vcam1	Mus musculus	vascular cell adhesion molecule 1
22334	Vdac2	Mus musculus	voltage-dependent anion channel 2
268880	Xxylt1	Mus musculus	xyloside xylosyltransferase 1

## Sheet: GO_S2 1h 100Kg 5 fractions shed
	Term	%	P-Value	Benjamini	Minus log (Bejamini)
GOTERM_BP_DIRECT	cell adhesion	38	4e-25	5.5e-22	21.2596
GOTERM_BP_DIRECT	neuron projection development	11.3	1.4e-11	9.5e-09	8.02228
GOTERM_BP_DIRECT	cell-cell adhesion	13.4	3.3e-08	1.5e-05	4.82391
GOTERM_BP_DIRECT	axonal fasciculation	5.6	5.1e-08	1.7e-05	4.76955
GOTERM_BP_DIRECT	dephosphorylation	7	1.2e-07	3.2e-05	4.49485
GOTERM_BP_DIRECT	central nervous system development	6.3	3.5e-07	7.4e-05	4.13077
GOTERM_BP_DIRECT	synapse assembly	7	3.9e-07	7.4e-05	4.13077
GOTERM_BP_DIRECT	vocalization behavior	4.2	4.3e-07	7.4e-05	4.13077
GOTERM_BP_DIRECT	heterophilic cell-cell adhesion via plasma membrane cell adhesion molecules	7.7	5.1e-07	7.7e-05	4.11351
GOTERM_BP_DIRECT	protein dephosphorylation	6.3	9.4e-07	0.00013	3.88606
GOTERM_BP_DIRECT	synaptic vesicle endocytosis	4.9	1.5e-06	0.00019	3.72125
GOTERM_BP_DIRECT	modulation of synaptic transmission	8.5	1.8e-06	0.0002	3.69897
GOTERM_BP_DIRECT	regulation of synapse organization	4.9	2.5e-06	0.00026	3.58503
GOTERM_BP_DIRECT	brain development	9.2	2.8e-06	0.00027	3.56864
GOTERM_BP_DIRECT	positive regulation of synapse assembly	7.7	3.1e-06	0.00028	3.55284
GOTERM_BP_DIRECT	axon guidance	9.9	3.5e-06	0.0003	3.52288
GOTERM_BP_DIRECT	homophilic cell adhesion via plasma membrane adhesion molecules	12	6.6e-06	0.00052	3.284
GOTERM_BP_DIRECT	negative regulation of neuron projection development	5.6	1.6e-05	0.0012	2.92082
GOTERM_BP_DIRECT	protein stabilization	5.6	3.2e-05	0.0023	2.63827
GOTERM_BP_DIRECT	presynaptic membrane assembly	3.5	4.8e-05	0.0027	2.56864
GOTERM_BP_DIRECT	postsynaptic membrane assembly	3.5	4.8e-05	0.0027	2.56864
GOTERM_BP_DIRECT	neuron cell-cell adhesion	3.5	4.8e-05	0.0027	2.56864
GOTERM_BP_DIRECT	peptidyl-tyrosine dephosphorylation	3.5	4.8e-05	0.0027	2.56864
GOTERM_BP_DIRECT	axon regeneration	3.5	4.8e-05	0.0027	2.56864
GOTERM_BP_DIRECT	social behavior	4.9	5.4e-05	0.0029	2.5376
GOTERM_BP_DIRECT	synapse maturation	3.5	0.00014	0.0069	2.16115
GOTERM_BP_DIRECT	neurotransmitter secretion	3.5	0.00014	0.0069	2.16115
GOTERM_BP_DIRECT	axonogenesis	5.6	0.00015	0.007	2.1549
GOTERM_BP_DIRECT	positive regulation of neuron projection development	6.3	0.00024	0.011	1.95861
GOTERM_BP_DIRECT	regulation of presynapse assembly	4.9	0.00025	0.011	1.95861
GOTERM_BP_DIRECT	synapse organization	4.9	0.0003	0.013	1.88606
GOTERM_BP_DIRECT	neuron projection morphogenesis	4.2	0.0003	0.013	1.88606
GOTERM_BP_DIRECT	nervous system development	9.2	0.00034	0.014	1.85387
GOTERM_BP_DIRECT	adult behavior	4.2	0.00038	0.015	1.82391
GOTERM_BP_DIRECT	learning	4.9	0.00042	0.016	1.79588
GOTERM_BP_DIRECT	neuron differentiation	4.9	0.00058	0.022	1.65758
GOTERM_BP_DIRECT	negative regulation of neuron differentiation	3.5	0.0006	0.022	1.65758
GOTERM_BP_DIRECT	cell-matrix adhesion	5.6	0.00069	0.025	1.60206
GOTERM_BP_DIRECT	myelination	4.9	0.00078	0.026	1.58503
GOTERM_BP_DIRECT	central nervous system myelination	3.5	0.00079	0.026	1.58503
GOTERM_BP_DIRECT	oligodendrocyte differentiation	3.5	0.00079	0.026	1.58503
GOTERM_BP_DIRECT	positive regulation of excitatory postsynaptic potential	3.5	0.001	0.033	1.48149
GOTERM_BP_DIRECT	positive regulation of cell migration	7	0.0014	0.044	1.35655
