# Supplementary material for: A methodology to globally assess ectodomain shedding using soluble fractions from the mouse brain
Source: Front Psychiatry. 2024 Jun 19;15:1367526. doi: 10.3389/fpsyt.2024.1367526 (PMC11219901; doi:10.3389/fpsyt.2024.1367526)
Supplement: Supplementary Table 4 — List of proteins in the soluble fraction sheddomes S2 2 h 100K g and S2 2 h 200K g (including entrez, official gene symbol, and gene names) and their GO analysis showing the significantly enriched biological processes. [file Table_4.xlsx]

## Sheet: List_S2 2h 100K g sheddome
Entrez	Official gene symbol	Species	Gene Name
11803	Aplp1	Mus musculus	amyloid beta precursor like protein 1
11804	Aplp2	Mus musculus	amyloid beta precursor-like protein 2
11820	App	Mus musculus	amyloid beta precursor protein
215821	Arfgef3	Mus musculus	ARFGEF family member 3
71617	Armh3	Mus musculus	armadillo-like helical domain containing 3
73991	Atl1	Mus musculus	atlastin GTPase 1
11928	Atp1a1	Mus musculus	ATPase, Na+/K+ transporting, alpha 1 polypeptide
98660	Atp1a2	Mus musculus	ATPase, Na+/K+ transporting, alpha 2 polypeptide
78937	Avl9	Mus musculus	AVL9 cell migration associated
12028	Bax	Mus musculus	BCL2-associated X protein
12032	Bcan	Mus musculus	brevican
107934	Celsr3	Mus musculus	cadherin, EGF LAG seven-pass G-type receptor 3
57754	Cend1	Mus musculus	cell cycle exit and neuronal differentiation 1
12661	Chl1	Mus musculus	cell adhesion molecule L1-like
114584	Clic1	Mus musculus	chloride intracellular channel 1
29876	Clic4	Mus musculus	chloride intracellular channel 4
65945	Clstn1	Mus musculus	calsyntenin 1
12785	Cnbp	Mus musculus	cellular nucleic acid binding protein
12805	Cntn1	Mus musculus	contactin 1
21367	Cntn2	Mus musculus	contactin 2
12846	Comt	Mus musculus	catechol-O-methyltransferase
13510	Dsg1a	Mus musculus	desmoglein 1 alpha
110074	Dut	Mus musculus	deoxyuridine triphosphatase
66437	Fis1	Mus musculus	fission, mitochondrial 1
14225	Fkbp1a	Mus musculus	FK506 binding protein 1a
14751	Gpi1	Mus musculus	glucose-6-phosphate isomerase 1
15898	Icam5	Mus musculus	intercellular adhesion molecule 5, telencephalin
80877	Lrba	Mus musculus	LPS-responsive beige-like anchor
268890	Lsamp	Mus musculus	limbic system-associated membrane protein
17136	Mag	Mus musculus	myelin-associated glycoprotein
17758	Map4	Mus musculus	microtubule-associated protein 4
17967	Ncam1	Mus musculus	neural cell adhesion molecule 1
50884	Nckap1	Mus musculus	NCK-associated protein 1
269116	Nfasc	Mus musculus	neurofascin
73340	Nptxr	Mus musculus	neuronal pentraxin receptor
319504	Nrcam	Mus musculus	neuronal cell adhesion molecule				Suppl. Table 3.
18189	Nrxn1	Mus musculus	neurexin I
235106	Ntm	Mus musculus	neurotrimin
18377	Omg	Mus musculus	oligodendrocyte myelin glycoprotein
74143	Opa1	Mus musculus	OPA1, mitochondrial dynamin like GTPase
75599	Pcdh1	Mus musculus	protocadherin 1
18807	Pld3	Mus musculus	phospholipase D family member 3
18823	Plp1	Mus musculus	proteolipid protein(myelin) 1
69017	Prrt2	Mus musculus	proline-rich transmembrane protein 2
19259	Ptpn5	Mus musculus	protein tyrosine phosphatase, non-receptor type 5
19266	Ptprd	Mus musculus	protein tyrosine phosphatase receptor type D
19283	Ptprz1	Mus musculus	protein tyrosine phosphatase receptor type Z, polypeptide 1
13476	Reep5	Mus musculus	receptor accessory protein 5
104001	Rtn1	Mus musculus	reticulon 1
68585	Rtn4	Mus musculus	reticulon 4
320271	Scai	Mus musculus	suppressor of cancer cell invasion
77371	Sec24a	Mus musculus	SEC24 homolog A, COPII coat complex component
99683	Sec24b	Mus musculus	SEC24 homolog B, COPII coat complex component
218811	Sec24c	Mus musculus	SEC24 homolog C, COPII coat complex component
56747	Sez6l	Mus musculus	seizure related 6 homolog like
19261	Sirpa	Mus musculus	signal-regulatory protein alpha
97086	Slc9b2	Mus musculus	solute carrier family 9, subfamily B(NHA2, cation proton antiporter 2), member 2
20907	Stx1a	Mus musculus	syntaxin 1A(brain)
56216	Stx1b	Mus musculus	syntaxin 1B
381921	Taok2	Mus musculus	TAO kinase 2
76795	Tbc1d9b	Mus musculus	TBC1 domain family, member 9B
66694	Uqcrfs1	Mus musculus	ubiquinol-cytochrome c reductase, Rieske iron-sulfur polypeptide 1
71472	Usp19	Mus musculus	ubiquitin specific peptidase 19
22319	Vamp3	Mus musculus	vesicle-associated membrane protein 3

## Sheet: GO_S2 2h 100K g sheddome
Term	%	P-Value	Benjamini	Minus log (Bejamini)
neuron projection development	14.1	4.5e-07	0.00033	3.48149
cell adhesion	29.7	8.2e-07	0.00033	3.48149
axonogenesis	10.9	1.4e-05	0.0039	2.40894
axonal fasciculation	7.8	3e-05	0.006	2.22185

## Sheet: List_S2 2h 200K g sheddome
From	To	Species	Gene Name
11803	Aplp1	Mus musculus	amyloid beta precursor like protein 1
11804	Aplp2	Mus musculus	amyloid beta precursor-like protein 2
11820	App	Mus musculus	amyloid beta precursor protein
11883	Arsa	Mus musculus	arylsulfatase A
98660	Atp1a2	Mus musculus	ATPase, Na+/K+ transporting, alpha 2 polypeptide
78937	Avl9	Mus musculus	AVL9 cell migration associated
12028	Bax	Mus musculus	BCL2-associated X protein
73737	Bbln	Mus musculus	bublin coiled coil protein
12032	Bcan	Mus musculus	brevican
54725	Cadm1	Mus musculus	cell adhesion molecule 1
239857	Cadm2	Mus musculus	cell adhesion molecule 2
53872	Caprin1	Mus musculus	cell cycle associated protein 1
107934	Celsr3	Mus musculus	cadherin, EGF LAG seven-pass G-type receptor 3
57754	Cend1	Mus musculus	cell cycle exit and neuronal differentiation 1
12661	Chl1	Mus musculus	cell adhesion molecule L1-like
114584	Clic1	Mus musculus	chloride intracellular channel 1
29876	Clic4	Mus musculus	chloride intracellular channel 4
65945	Clstn1	Mus musculus	calsyntenin 1
12805	Cntn1	Mus musculus	contactin 1
21367	Cntn2	Mus musculus	contactin 2
170571	Cntnap4	Mus musculus	contactin associated protein-like 4
12846	Comt	Mus musculus	catechol-O-methyltransferase
320560	Dennd5b	Mus musculus	DENN domain containing 5B
13510	Dsg1a	Mus musculus	desmoglein 1 alpha
110074	Dut	Mus musculus	deoxyuridine triphosphatase
66437	Fis1	Mus musculus	fission, mitochondrial 1
14225	Fkbp1a	Mus musculus	FK506 binding protein 1a
14751	Gpi1	Mus musculus	glucose-6-phosphate isomerase 1
15898	Icam5	Mus musculus	intercellular adhesion molecule 5, telencephalin
268890	Lsamp	Mus musculus	limbic system-associated membrane protein
17136	Mag	Mus musculus	myelin-associated glycoprotein
17758	Map4	Mus musculus	microtubule-associated protein 4
17967	Ncam1	Mus musculus	neural cell adhesion molecule 1
50884	Nckap1	Mus musculus	NCK-associated protein 1
269116	Nfasc	Mus musculus	neurofascin
73340	Nptxr	Mus musculus	neuronal pentraxin receptor
319504	Nrcam	Mus musculus	neuronal cell adhesion molecule
18189	Nrxn1	Mus musculus	neurexin I
235106	Ntm	Mus musculus	neurotrimin
18377	Omg	Mus musculus	oligodendrocyte myelin glycoprotein
74143	Opa1	Mus musculus	OPA1, mitochondrial dynamin like GTPase
75599	Pcdh1	Mus musculus	protocadherin 1
18807	Pld3	Mus musculus	phospholipase D family member 3
69017	Prrt2	Mus musculus	proline-rich transmembrane protein 2
19259	Ptpn5	Mus musculus	protein tyrosine phosphatase, non-receptor type 5
19283	Ptprz1	Mus musculus	protein tyrosine phosphatase receptor type Z, polypeptide 1
13476	Reep5	Mus musculus	receptor accessory protein 5
104001	Rtn1	Mus musculus	reticulon 1
68585	Rtn4	Mus musculus	reticulon 4
320271	Scai	Mus musculus	suppressor of cancer cell invasion
99683	Sec24b	Mus musculus	SEC24 homolog B, COPII coat complex component
218811	Sec24c	Mus musculus	SEC24 homolog C, COPII coat complex component
56747	Sez6l	Mus musculus	seizure related 6 homolog like
19261	Sirpa	Mus musculus	signal-regulatory protein alpha
97086	Slc9b2	Mus musculus	solute carrier family 9, subfamily B(NHA2, cation proton antiporter 2), member 2
20907	Stx1a	Mus musculus	syntaxin 1A(brain)
56216	Stx1b	Mus musculus	syntaxin 1B
381921	Taok2	Mus musculus	TAO kinase 2
66694	Uqcrfs1	Mus musculus	ubiquinol-cytochrome c reductase, Rieske iron-sulfur polypeptide 1

## Sheet: GO_S2 2h 200K g sheddome
Term	%	P-Value	Benjamini	Minus log (Bejamini)
cell adhesion	37.3	8e-10	6.3e-07	6.20066
neuron projection development	13.6	3.6e-06	0.0014	2.85387
central nervous system development	10.2	1.2e-05	0.0032	2.49485
axonal fasciculation	8.5	2.1e-05	0.0042	2.37675
axonogenesis	10.2	0.00013	0.02	1.69897
