# Supplementary material for: A methodology to globally assess ectodomain shedding using soluble fractions from the mouse brain
Source: Front Psychiatry. 2024 Jun 19;15:1367526. doi: 10.3389/fpsyt.2024.1367526 (PMC11219901; doi:10.3389/fpsyt.2024.1367526)
Supplement: Supplementary Table 5 — List of proteins in the membrane fraction P2 2 h 100K g and its GO analysis showing the significantly enriched biological processes. [file Table_5.xlsx]

## Sheet: List_P2 2h 100K g
Entrez	Official gene symbol	Species	Gene Name
11306	Abcb7	Mus musculus	ATP-binding cassette sub-family B member 7, mitochondrial
74610	Abcb8	Mus musculus	Mitochondrial potassium channel ATP-binding subunit
110446	Acat1	Mus musculus	Acetyl-CoA acetyltransferase, mitochondrial
11429	Aco2	Mus musculus	Aconitate hydratase, mitochondrial(Fragment)
11475	Actb	Mus musculus	Actin, cytoplasmic 1
60595	Actn4	Mus musculus	Alpha-actinin-4(Fragment)
11512	Adcy6	Mus musculus	Adenylate cyclase type 6
27360	Add3	Mus musculus	Gamma-adducin
230775	Adgrb2	Mus musculus	Adhesion G protein-coupled receptor B2
216439	Agap2	Mus musculus	Arf-GAP with GTPase, ANK repeat and PH domain-containing protein 2
229709	Ahcyl1	Mus musculus	S-adenosylhomocysteine hydrolase-like protein 1(Fragment)
11636	Ak1	Mus musculus	Adenylate kinase isoenzyme 1
56248	Ak3	Mus musculus	GTP:AMP phosphotransferase AK3, mitochondrial
238276	Akap5	Mus musculus	A-kinase anchor protein 5
11669	Aldh2	Mus musculus	Aldehyde dehydrogenase, mitochondrial
208211	Alg1	Mus musculus	Chitobiosyldiphosphodolichol beta-mannosyltransferase
11771	Ap2a1	Mus musculus	AP-2 complex subunit alpha-1
11772	Ap2a2	Mus musculus	AP-2 complex subunit alpha-2
11773	Ap2m1	Mus musculus	AP-2 complex subunit mu
11775	Ap3b2	Mus musculus	AP-3 complex subunit beta
11776	Ap3d1	Mus musculus	AP-3 complex subunit delta-1
213498	Arhgef11	Mus musculus	Rho guanine nucleotide exchange factor(GEF) 11
16800	Arhgef2	Mus musculus	Guanine nucleotide exchange factor H1
109168	Atl3	Mus musculus	Atlastin-3
11928	Atp1a1	Mus musculus	Sodium/potassium-transporting ATPase subunit alpha-1
232975	Atp1a3	Mus musculus	Sodium/potassium-transporting ATPase subunit alpha
11941	Atp2b2	Mus musculus	Calcium-transporting ATPase
381290	Atp2b4	Mus musculus	Plasma membrane calcium-transporting ATPase 4
57423	Atp5j2	Mus musculus	ATP synthase membrane subunit f
27425	Atp5mg	Mus musculus	ATP synthase subunit g, mitochondrial
11964	Atp6v1a	Mus musculus	V-type proton ATPase catalytic subunit A
68775	Atp6v1c2	Mus musculus	V-type proton ATPase subunit C
108664	Atp6v1h	Mus musculus	V-type proton ATPase subunit H
11980	Atp8a1	Mus musculus	Phospholipid-transporting ATPase IA
235610	Atrip	Mus musculus	ATR-interacting protein(Fragment)
12041	Bckdk	Mus musculus	Protein-serine/threonine kinase
30948	Bin1	Mus musculus	Bin1 protein
12217	Bsn	Mus musculus	Protein bassoon OS=Mus musculus
70405	Calml3	Mus musculus	Calmodulin-like protein 3(Fragment)
12322	Camk2a	Mus musculus	Calcium/calmodulin-dependent protein kinase type II subunit alpha
12323	Camk2b	Mus musculus	Calcium/calmodulin-dependent protein kinase type II subunit beta
235604	Camkv	Mus musculus	CaM kinase-like vesicle-associated protein
12345	Capzb	Mus musculus	F-actin-capping protein subunit beta(Fragment)
268932	Caskin1	Mus musculus	Caskin-1 OS=Mus musculus
67500	Ccar1	Mus musculus	Cell division cycle and apoptosis regulator protein 1
243846	Ccdc9	Mus musculus	Coiled-coil domain-containing protein 9(Fragment)
12462	Cct3	Mus musculus	T-complex protein 1 subunit gamma
#N/A	Cct6a	Mus musculus	T-complex protein 1 subunit zeta
12468	Cct7	Mus musculus	T-complex protein 1 subunit eta
70925	Cdkn2aip	Mus musculus	CDKN2A-interacting protein
12631	Cfl1	Mus musculus	Cofilin-1 OS=Mus musculus
12632	Cfl2	Mus musculus	Cofilin-2
52637	Cisd1	Mus musculus	CDGSH iron-sulfur domain-containing protein 1
75786	Ckap5	Mus musculus	Cytoskeleton-associated protein 5
12709	Ckb	Mus musculus	Creatine kinase B-type
26372	Clcn6	Mus musculus	Chloride transport protein 6
12757	Clta	Mus musculus	Clathrin light chain
67300	Cltc	Mus musculus	Clathrin heavy chain 1
245684	Cnksr2	Mus musculus	Connector enhancer of kinase suppressor of ras 2
12805	Cntn1	Mus musculus	Contactin-1
66797	Cntnap2	Mus musculus	Contactin-associated protein-like 2
12858	Cox5a	Mus musculus	Cytochrome c oxidase subunit 5A, mitochondrial
240058	Cpne5	Mus musculus	Copine-5(Fragment)
12933	Crmp1	Mus musculus	Crmp1 protein
109754	Cyb5r3	Mus musculus	NADH-cytochrome b5 reductase 3
76884	Cyfip2	Mus musculus	Cytoplasmic FMR1-interacting protein 2
13116	Cyp46a1	Mus musculus	Cholesterol 24-hydroxylase
330286	D630045J12Rik	Mus musculus	RIKEN cDNA D630045J12 gene
56320	Dbn1	Mus musculus	Drebrin
13171	Dbt	Mus musculus	Lipoamide acyltransferase component of branched-chain alpha-keto acid dehydrogenase complex, mitochondrial
13175	Dclk1	Mus musculus	Serine/threonine-protein kinase DCLK1
13191	Dctn1	Mus musculus	Dynactin subunit 1
13194	Ddb1	Mus musculus	DNA damage-binding protein 1
13382	Dld	Mus musculus	Dihydrolipoyl dehydrogenase, mitochondrial
13383	Dlg1	Mus musculus	Disks large homolog 1
23859	Dlg2	Mus musculus	Disks large homolog 2
13829	Dmtn	Mus musculus	Dematin
235380	Dmxl2	Mus musculus	DmX-like protein 2
66861	Dnajc10	Mus musculus	DnaJ homolog subfamily C member 10
13437	Dnpep	Mus musculus	Aspartyl aminopeptidase
210293	Dock10	Mus musculus	Dedicator of cytokinesis protein 10(Fragment)
13518	Dst	Mus musculus	Dystonin
56431	Dstn	Mus musculus	Destrin
13424	Dync1h1	Mus musculus	Cytoplasmic dynein 1 heavy chain 1
13426	Dync1i1	Mus musculus	Cytoplasmic dynein 1 intermediate chain 1
234663	Dync1li2	Mus musculus	Dynein light intermediate chain
67068	Dynlrb1	Mus musculus	Dynein light chain roadblock
13548	Dyrk1a	Mus musculus	Dual-specificity kinase(Fragment)
26940	Ecsit	Mus musculus	Evolutionarily conserved signaling intermediate in Toll pathway, mitochondrial
57440	Ehd3	Mus musculus	EH domain-containing protein 3
56347	Eif3c	Mus musculus	Eukaryotic translation initiation factor 3 subunit C(Fragment)
270162	Elmod1	Mus musculus	ELMO domain-containing protein 1
433182	Eno1	Mus musculus	Alpha-enolase
13823	Epb41l3	Mus musculus	Band 4.1-like protein 3
13855	Epn2	Mus musculus	Epsin-2(Fragment)
13859	Eps15l1	Mus musculus	Epidermal growth factor receptor substrate 15-like 1
110842	Etfa	Mus musculus	Electron transfer flavoprotein subunit alpha, mitochondrial
208618	Etl4	Mus musculus	Sickle tail protein OS=Mus musculus
22350	Ezr	Mus musculus	Ezrin
14184	Fgfr3	Mus musculus	Fibroblast growth factor receptor
66437	Fis1	Mus musculus	Mitochondrial fission 1 protein
14228	Fkbp4	Mus musculus	Peptidyl-prolyl cis-trans isomerase FKBP49
14359	Fxr1	Mus musculus	Fragile X mental retardation syndrome-related protein 1
14661	Glud1	Mus musculus	Glutamate dehydrogenase 1, mitochondrial
14681	Gnao1	Mus musculus	Guanine nucleotide-binding protein G(o) subunit alpha
99412	Golga2	Mus musculus	Golgin subfamily A member 2
14719	Got2	Mus musculus	Aspartate aminotransferase, mitochondrial
14735	Gpc4	Mus musculus	Glypican-4
103978	Gpc5	Mus musculus	Glypican-5
26913	Gprin1	Mus musculus	G protein-regulated inducer of neurite outgrowth 1
76263	Gstk1	Mus musculus	Glutathione S-transferase kappa 1
97212	Hadha	Mus musculus	Trifunctional enzyme subunit alpha, mitochondrial
15129	Hbb-bs	Mus musculus	Hemoglobin subunit beta-1
15165	Hcn1	Mus musculus	Potassium/sodium hyperpolarization-activated cyclic nucleotide-gated channel 1
110611	Hdlbp	Mus musculus	Vigilin
15275	Hk1	Mus musculus	Hexokinase
15382	Hnrnpa1	Mus musculus	Heterogeneous nuclear ribonucleoprotein A1
26557	Homer2	Mus musculus	Homer protein homolog 2
15519	Hsp90aa1	Mus musculus	Heat shock protein HSP 90-alpha
193740	Hspa1a	Mus musculus	Heat shock 70 kDa protein 1A
14828	Hspa5	Mus musculus	Endoplasmic reticulum chaperone BiP
15481	Hspa8	Mus musculus	Heat shock cognate 71 kDa protein
15510	Hspd1	Mus musculus	60 kDa heat shock protein, mitochondrial
15505	Hsph1	Mus musculus	Heat shock protein 105 kDa
67834	Idh3a	Mus musculus	Isocitrate dehydrogenase [NAD] subunit, mitochondrial
170718	Idh3b	Mus musculus	Isocitrate dehydrogenase [NAD] subunit, mitochondrial
16201	Ilf3	Mus musculus	Interleukin enhancer-binding factor 3
226180	Ina	Mus musculus	Alpha-internexin
70572	Ipo5	Mus musculus	Importin-5
16480	Jup	Mus musculus	Junction plakoglobin
16498	Kcnab2	Mus musculus	K(+) channel subunit beta-1
383348	Kctd16	Mus musculus	BTB/POZ domain-containing protein KCTD16
16558	Kif16b	Mus musculus	Kinesin-like protein KIF16B
16564	Kif21a	Mus musculus	Kinesin-like protein KIF21A
16563	Kif2a	Mus musculus	Kinesin-like protein KIF2A
16573	Kif5b	Mus musculus	Kinesin-1 heavy chain
16211	Kpnb1	Mus musculus	Importin subunit beta-1
16728	L1cam	Mus musculus	Neural cell adhesion molecule L1
235402	Lingo1	Mus musculus	Leucine-rich repeat and immunoglobulin-like domain-containing nogo receptor-interacting protein 1
69605	Lnpk	Mus musculus	Endoplasmic reticulum junction formation protein lunapark
226856	Lpgat1	Mus musculus	Acyl-CoA:lysophosphatidylglycerol acyltransferase 1
225875	Lrfn4	Mus musculus	Leucine-rich repeat and fibronectin type-III domain-containing protein 4
16971	Lrp1)	Mus musculus	Prolow-density lipoprotein receptor-related protein 1
16976	Lrpap1	Mus musculus	Alpha-2-macroglobulin receptor-associated protein
98238	Lrrc59	Mus musculus	Leucine-rich repeat-containing protein 59
242274	Lrrc7	Mus musculus	Leucine-rich repeat-containing protein 7
11426	Macf1	Mus musculus	Microtubule-actin cross-linking factor 1
228355	Madd	Mus musculus	MAP kinase-activating death domain protein
50791	Magi2	Mus musculus	Membrane-associated guanylate kinase, WW and PDZ domain-containing protein 2
109731	Maob	Mus musculus	Amine oxidase [flavin-containing] B
17754	Map1a	Mus musculus	Microtubule-associated protein 1A
17755	Map1b	Mus musculus	Microtubule-associated protein 1B
17756	Map2	Mus musculus	Microtubule-associated protein
26398	Map2k4	Mus musculus	Dual specificity mitogen-activated protein kinase kinase 4
216443	Mars1	Mus musculus	Methionine--tRNA ligase, cytoplasmic(Fragment)
546071	Mast3	Mus musculus	Non-specific serine/threonine protein kinase
56758	Mbnl1	Mus musculus	Muscleblind-like protein 1
17196	Mbp	Mus musculus	Myelin basic protein
50932	Mink1	Mus musculus	Misshapen-like kinase 1(Fragment)
69642	Mlip	Mus musculus	Muscular LMNA-interacting protein(Fragment)
57377	Mogs	Mus musculus	Mannosyl-oligosaccharide glucosidase
246221	Mpst	Mus musculus	3-mercaptopyruvate sulfurtransferase
67707	Mrpl24	Mus musculus	39S ribosomal protein L24, mitochondrial
56462	Mtch1	Mus musculus	Mitochondrial carrier homolog 1(Fragment)
268783	Mtmr12	Mus musculus	Myotubularin-related protein 12
14489	Mtpn	Mus musculus	Myotrophin(Fragment)
77579	Myh10	Mus musculus	Myosin-10
668940	Myh14	Mus musculus	Myosin-14
360013	Myo18a	Mus musculus	Unconventional myosin-XVIIIa
17918	Myo5a	Mus musculus	Unconventional myosin-Va
245049	Myrip)	Mus musculus	Rab effector MyRIP
#N/A	Nadk2	Mus musculus	NAD kinase 2, mitochondrial
17957	Napb	Mus musculus	Beta-soluble NSF attachment protein
17967	Ncam1	Mus musculus	Neural cell adhesion molecule 1
50884	Nckap1	Mus musculus	Nck-associated protein 1
29811	Ndrg2	Mus musculus	N-myc downstream-regulated gene 2 protein(Fragment)
66414	Ndufa12	Mus musculus	NADH dehydrogenase [ubiquinone] 1 alpha subcomplex subunit 12
67184	Ndufa13	Mus musculus	NADH dehydrogenase [ubiquinone] 1 alpha subcomplex subunit 13
17992	Ndufa4	Mus musculus	Cytochrome c oxidase subunit NDUFA4
66046	Ndufb5	Mus musculus	NADH dehydrogenase [ubiquinone] 1 beta subcomplex subunit 5, mitochondrial
69352	Necab1	Mus musculus	N-terminal EF-hand calcium-binding protein 1
18039	Nefl	Mus musculus	Neurofilament light polypeptide
217718	Nek9	Mus musculus	Serine/threonine-protein kinase Nek9
269116	Nfasc	Mus musculus	Neurofascin
18125	Nos1	Mus musculus	Constitutive NOS
20320	Nptn	Mus musculus	Neuroplastin
319504	Nrcam	Mus musculus	Neuronal cell adhesion molecule
18195	Nsf	Mus musculus	Vesicle-fusing ATPase
18213	Ntrk3	Mus musculus	Tyrosine-protein kinase receptor
18453	P4hb	Mus musculus	Protein disulfide-isomerase
18472	Pafah1b1	Mus musculus	Platelet-activating factor acetylhydrolase IB subunit alpha
110821	Pcca	Mus musculus	Propionyl-CoA carboxylase alpha chain, mitochondrial
26875	Pclo	Mus musculus	Protein piccolo
18563	Pcx	Mus musculus	Pyruvate carboxylase
68263	Pdhb	Mus musculus	Pyruvate dehydrogenase E1 component subunit beta, mitochondrial
18641	Pfkl	Mus musculus	ATP-dependent 6-phosphofructokinase, liver type
18642	Pfkm	Mus musculus	ATP-dependent 6-phosphofructokinase, muscle type
18663	Pgk2	Mus musculus	Phosphoglycerate kinase 2
230085	Phf24	Mus musculus	PHD finger protein 24(Fragment)
105653	Phyhip	Mus musculus	Phytanoyl-CoA hydroxylase-interacting protein
18746	Pkm	Mus musculus	Pyruvate kinase PKM
18810	Plec	Mus musculus	Plectin
224143	Poglut1	Mus musculus	Protein O-glucosyltransferase 1
268373	Ppia	Mus musculus	Peptidyl-prolyl cis-trans isomerase A
66385	Ppp1r7	Mus musculus	Protein phosphatase 1 regulatory subunit 7(Fragment)
217124	Ppp1r9b	Mus musculus	Neurabin-2
51792	Ppp2r1a	Mus musculus	Serine/threonine-protein phosphatase 2A 65 kDa regulatory subunit A alpha isoform(Fragment)
226849	Ppp2r5a	Mus musculus	Serine/threonine-protein phosphatase 2A 56 kDa regulatory subunit alpha isoform
19056	Ppp3cb	Mus musculus	Serine/threonine-protein phosphatase
54637	Praf2	Mus musculus	PRA1 family protein 2
18477	Prdx1	Mus musculus	Peroxiredoxin-1
11758	Prdx6	Mus musculus	Peroxiredoxin-6
210673	Prrt3	Mus musculus	Proline-rich transmembrane protein 3
70564	Prxl2a	Mus musculus	Peroxiredoxin-like 2A(Fragment)
73677	Psma8	Mus musculus	Proteasome subunit alpha type-8
110078	Pygb	Mus musculus	Glycogen phosphorylase, brain form
19309	Pygm	Mus musculus	Alpha-1,4 glucan phosphorylase
11287	Pzp	Mus musculus	Pregnancy zone protein
216344	Rab21	Mus musculus	Ras-related protein Rab-21
56187	Rabggta	Mus musculus	Geranylgeranyl transferase type-2 subunit alpha
19765	Ralbp1	Mus musculus	RalA-binding protein 1
19386	Ranbp2	Mus musculus	E3 SUMO-protein ligase RanBP2
56508	Rapgef4	Mus musculus	Rap guanine nucleotide exchange factor 4
52250	Reep1	Mus musculus	Receptor expression-enhancing protein 1
225362	Reep2	Mus musculus	Receptor expression-enhancing protein 2
24012	Rgs7	Mus musculus	Regulator of G-protein signaling 7 isoform B(Fragment)
268902	Robo2	Mus musculus	Roundabout homolog 2
19896	Rpl10a	Mus musculus	60S ribosomal protein L10a
270106	Rpl13	Mus musculus	60S ribosomal protein L13
100503670	Rpl5	Mus musculus	60S ribosomal protein L5(Fragment)
108168114	Rpl9-ps6	Mus musculus	60S ribosomal protein L9
56040	Rplp1	Mus musculus	60S acidic ribosomal protein P1
27050	Rps3	Mus musculus	40S ribosomal protein S3
74370	Rptor	Mus musculus	Regulatory-associated protein of mTOR
104001	Rtn1	Mus musculus	Reticulon-1
20191	Ryr2	Mus musculus	Ryanodine receptor 2
109232	Sccpdh	Mus musculus	Saccharopine dehydrogenase-like oxidoreductase
100126824	Sco2)	Mus musculus	Protein SCO2 homolog, mitochondrial
99683	Sec24b	Mus musculus	Sec24-related gene family, member B(S. cerevisiae)(Fragment)
24050	Septin3	Mus musculus	Neuronal-specific septin-3
18951	Septin5	Mus musculus	Septin-5
56526	Septin6	Mus musculus	Septin-6
228071	Sestd1	Mus musculus	SEC14 domain and spectrin repeat-containing protein 1
71514	Sfpq	Mus musculus	Splicing factor, proline- and glutamine-rich
210274	Shank2	Mus musculus	SH3 and multiple ankyrin repeat domains protein 2
20511	Slc1a2	Mus musculus	Amino acid transporter
13358	Slc25a1	Mus musculus	Tricarboxylate transport protein, mitochondrial
67863	Slc25a11	Mus musculus	Mitochondrial 2-oxoglutarate/malate carrier protein
78830	Slc25a12	Mus musculus	Calcium-binding mitochondrial carrier protein Aralar1
67283	Slc25a19	Mus musculus	Mitochondrial thiamine pyrophosphate carrier(Fragment)
18674	Slc25a3	Mus musculus	Phosphate carrier protein, mitochondrial
11740	Slc25a5	Mus musculus	ADP/ATP translocase 2
230125	Slc25a51	Mus musculus	Solute carrier family 25 member 51
20525	Slc2a1	Mus musculus	Solute carrier family 2, facilitated glucose transporter member 1
17254	Slc3a2	Mus musculus	4F2 cell-surface antigen heavy chain(Fragment)
94229	Slc4a10	Mus musculus	Sodium-driven chloride bicarbonate exchanger
20541	Slc8a1	Mus musculus	Na(+)/Ca(2+)-exchange protein 1
110891	Slc8a2	Mus musculus	Sodium/calcium exchanger 2
20614	Snap25	Mus musculus	Synaptosomal-associated protein 25
67412	Soga3	Mus musculus	Protein SOGA3
234214	Sorbs2	Mus musculus	Sorbin and SH3 domain-containing protein 2(Fragment)
81840	Sorcs2	Mus musculus	VPS10 domain-containing receptor SorCS2(Fragment)
20740	Sptan1	Mus musculus	Spectrin alpha chain, non-erythrocytic 1
20742	Sptbn1	Mus musculus	Spectrin beta chain, non-erythrocytic 1
259302	Srgap3	Mus musculus	SLIT-ROBO Rho GTPase-activating protein 3
20818	Srprb	Mus musculus	Signal recognition particle receptor subunit beta
20869	Stk11	Mus musculus	Serine/threonine-protein kinase STK11
20901	Strap	Mus musculus	Serine-threonine kinase receptor-associated protein
20907	Stx1a	Mus musculus	Syntaxin-1A
53331	Stx7	Mus musculus	Syntaxin-7
20910	Stxbp1	Mus musculus	Syntaxin-binding protein 1
20917	Suclg2	Mus musculus	Succinate--CoA ligase [GDP-forming] subunit beta, mitochondrial
170930	Sumo2	Mus musculus	Small ubiquitin-related modifier 2
64051	Sv2a	Mus musculus	Synaptic vesicle glycoprotein 2A
20964	Syn1	Mus musculus	Synapsin-1
64009	Syne1	Mus musculus	Nesprin-1
20974	Syngr3	Mus musculus	Synaptogyrin-3
272396	Tarsl2	Mus musculus	Threonine--tRNA ligase 2, cytoplasmic
72634	Tdrkh	Mus musculus	Tudor and KH domain-containing protein
99237	Tm9sf4	Mus musculus	Transmembrane 9 superfamily member 4
230157	Tmeff1	Mus musculus	Tomoregulin-1(Fragment)
235043	Tmem205	Mus musculus	Transmembrane protein 205(Fragment)
72736	Tmx1	Mus musculus	Thioredoxin-related transmembrane protein 1
21968	Tom1	Mus musculus	Target of Myb protein 1
22003	Tpm1	Mus musculus	Tropomyosin alpha-1 chain
22019	Tpp2	Mus musculus	Tripeptidyl-peptidase 2
20462	Tra2b	Mus musculus	Transformer-2 protein homolog beta
68015	Trap1	Mus musculus	Heat shock protein 75 kDa, mitochondrial
217449	Trappc12	Mus musculus	Trafficking protein particle complex subunit 12
75964	Trappc8	Mus musculus	Trafficking protein particle complex 8
22041	Trf	Mus musculus	Transferrin(Fragment)
21849	Trim28	Mus musculus	Transcription intermediary factor 1-beta
22368	Trpv2	Mus musculus	Transient receptor potential cation channel subfamily V member 2
223723	Ttll12	Mus musculus	Tubulin--tyrosine ligase-like protein 12
22144	Tuba3a	Mus musculus	Tubulin alpha-3 chain
22151	Tubb2a	Mus musculus	Tubulin beta-2A chain
22153	Tubb4a	Mus musculus	Tubulin beta-4A chain
233870	Tufm	Mus musculus	Elongation factor Tu, mitochondrial
69116	Ubr4	Mus musculus	E3 ubiquitin-protein ligase UBR4
22223	Uchl1	Mus musculus	Ubiquitin carboxyl-terminal hydrolase isozyme L1
22249	Unc13b	Mus musculus	Protein unc-13 homolog B
67003	Uqcrc2	Mus musculus	Cytochrome b-c1 complex subunit 2, mitochondrial
22272	Uqcrq	Mus musculus	Cytochrome b-c1 complex subunit 8
56041	Uso1	Mus musculus	General vesicular transport factor p115
20955	Vamp7	Mus musculus	Vesicle-associated membrane protein 7
69568	Vkorc1l1	Mus musculus	Vitamin K epoxide reductase complex subunit 1-like protein 1
77573	Vps33a	Mus musculus	Vacuolar protein sorting-associated protein 33A
26950	Vsnl1	Mus musculus	Visinin-like protein 1
22388	Wdr1	Mus musculus	WD repeat-containing protein 1
73447	Wdr13	Mus musculus	WD repeat-containing protein 13
207615	Wdr37	Mus musculus	WD repeat-containing protein 37
104082	Wdr7	Mus musculus	WD repeat-containing protein 7
107271	Yars	Mus musculus	Tyrosine--tRNA ligase, cytoplasmic
27377	Yme1l1	Mus musculus	ATP-dependent zinc metalloprotease YME1L1
22627	Ywhae	Mus musculus	14-3-3 protein epsilon

## Sheet: GO_P2 2h 100K g
Term	%	P-Value	Benjamini	Minus log (Bejamini)
intracellular protein transport	6.7	3e-05	0.034	1.46852
positive regulation of protein localization to plasma membrane	2.9	3.3e-05	0.034	1.46852
