# Supplementary material for: A methodology to globally assess ectodomain shedding using soluble fractions from the mouse brain
Source: Front Psychiatry. 2024 Jun 19;15:1367526. doi: 10.3389/fpsyt.2024.1367526 (PMC11219901; doi:10.3389/fpsyt.2024.1367526)
Supplement: Supplementary Table 6 — Comparison of proteins in soluble sheddomes S2 1 h 100K g and S2 2 h 200K g and comparison of sheddomes S2 1 h 100K g and S2 2 h 200K g, including lists of proteins present only in one sample, on the other sample or in both. Bold letters are used to highlight proteins that belong to the cellular compartment “integral component of synaptic vesicle membrane.” [file Table_6.xlsx]

## Sheet: Overlap S2 1h and 2h at 100K g
Bold letters are used to highlight proteins that belong to the cellular compartment "integral component of synaptic vesicle membrane"
1h 100K g vs 2h 100K g					1h 100K g vs 2h 200K g
Only In 1h 100K g	Only in 2h 100K g	In both			Only In 1h 100K g	Only in 2h 200K g	In both
Adgrl3	arfgef3	aplp1			adgrl3	atp1a2	aplp1
Arsa	armh3	aplp2			atp1a1	bax	aplp2
Atp6ap2	atl1	app			atp6ap2	bbln	app
Atp6v0a1	atp1a2	atp1a1			atp6v0a1	cadm1	arsa
Cadm3	bax	avl9			cadm3	cadm2	avl9
Cadm4	celsr3	bcan			cadm4	celsr3	bcan
Caprin1	cend1	chl1			cd34	cend1	caprin1
Cd34	dsg1a	clic1			cd47	cntnap4	chl1
Cd47	dut	clic4			cnbp	dennd5b	clic1
Crhr2	lrba	clstn1			crhr2	dsg1a	clic4
Cyb5a	opa1	cnbp			cyb5a	dut	clstn1
Dag1	pcdh1	cntn1			dag1	opa1	cntn1
Dagla	ptprd	cntn2			dagla	pcdh1	cntn2
Enpp5	reep5	comt			enpp5	reep5	comt
Fkbp8	scai	fis1			fkbp8	scai	fis1
Gpr158	sec24a	fkbp1a			gpr158	sec24b	fkbp1a
Grin2b	sec24b	gpi1			grin2b	sec24c	gpi1
Htra2	sec24c	icam5			htra2	sez6l	icam5
Mal2	sez6l	lsamp			mal2	slc9b2	lsamp
Mgat3	slc9b2	mag			mgat3	taok2	mag
Ndufa13	taok2	map4			ndufa13	uqcrfs1	map4
Nectin1	tbc1d9b	ncam1			nectin1		ncam1
Negr1	uqcrfs1	nckap1			negr1		nckap1
Pam	usp19	nfasc			pam		nfasc
Ptprn		nptxr			plp1		nptxr
Ptprn2		nrcam			ptprn		nrcam
Reep2		nrxn1			ptprn2		nrxn1
robo2		ntm			reep2		ntm
scamp1		omg			robo2		omg
sdc3		pld3			scamp1		pld3
slc17a7		plp1			sdc3		prrt2
stx12		prrt2			slc17a7		ptpn5
syne1		ptpn5			stx12		ptprz1
syngr1		ptprz1			syne1		rtn1
syp		rtn1			syngr1		rtn4
syt1		rtn4			syp		sirpa
thy1		sirpa			syt1		stx1a
tmem263		stx1a			thy1		stx1b
tmsb10		stx1b			tmem263
vamp1		vamp3			tmsb10
vamp2					vamp1
vapb					vamp2
vdac1					vamp3
xxylt1					vapb
					vdac1
					xxylt1
