# Supplementary material for: A methodology to globally assess ectodomain shedding using soluble fractions from the mouse brain
Source: Front Psychiatry. 2024 Jun 19;15:1367526. doi: 10.3389/fpsyt.2024.1367526 (PMC11219901; doi:10.3389/fpsyt.2024.1367526)
Supplement: Supplementary Table 7 — List of proteins, GO analysis, and quantitative data of vehicle- and GM6001-treated mice brain soluble fraction sheddomes. [file Table_7.xlsx]

## Sheet: List_Vehicle sheddome
All proteins with at least 2 occurences
Entrez	Official gene symbol	Species	Gene Name
11302	Aatk	Mus musculus	Serine/threonine-protein kinase LMTK1
224129	Adcy5	Mus musculus	Adenylate cyclase type 5
107831	Adgrb1	Mus musculus	Adhesion G protein-coupled receptor B1
330814	Adgrl1	Mus musculus	Adhesion G protein-coupled receptor L1
319387	Adgrl3	Mus musculus	Adhesion G protein-coupled receptor L3
11658	Alcam	Mus musculus	CD166 antigen
11803	Aplp1	Mus musculus	Amyloid beta precursor like protein 1
11804	Aplp2	Mus musculus	Amyloid beta precursor like protein 2
11820	App	Mus musculus	Amyloid-beta precursor protein
11883	Arsa	Mus musculus	Arylsulfatase A
11899	Astn1	Mus musculus	Astrotactin-1
232975	Atp1a3	Mus musculus	Sodium/potassium-transporting ATPase subunit alpha-3
11941	Atp2b2	Mus musculus	Plasma membrane calcium-transporting ATPase 2
54411	Atp6ap1	Mus musculus	V-type proton ATPase subunit S1
78937	Avl9	Mus musculus	Late secretory pathway protein AVL9 homolog
12028	Bax	Mus musculus	Apoptosis regulator BAX
73737	Bbln	Mus musculus	Bublin coiled-coil protein
57278	Bcam	Mus musculus	Basal cell adhesion molecule
12032	Bcan	Mus musculus	Brevican core protein
12048	Bcl2l1	Mus musculus	Bcl-2-like protein 1
12293	Cacna2d1	Mus musculus	Voltage-dependent calcium channel subunit alpha-2/delta-1
81905	Cacng8	Mus musculus	Voltage-dependent calcium channel gamma-8 subunit
54725	Cadm1	Mus musculus	Cell adhesion molecule 1
239857	Cadm2	Mus musculus	Cell adhesion molecule 2
260299	Cadm4	Mus musculus	Cell adhesion molecule 4
53872	Caprin1	Mus musculus	Caprin-1
12490	Cd34	Mus musculus	Hematopoietic progenitor cell antigen CD34
171486	Cd99l2	Mus musculus	CD99 antigen-like protein 2
12554	Cdh13	Mus musculus	Cadherin-13
12558	Cdh2	Mus musculus	Cadherin-2
57754	Cend1	Mus musculus	Cell cycle exit and neuronal differentiation protein 1
12661	Chl1	Mus musculus	Neural cell adhesion molecule L1-like protein
114584	Clic1	Mus musculus	Chloride intracellular channel protein 1
29876	Clic4	Mus musculus	Chloride intracellular channel protein 4
209195	Clic6	Mus musculus	Chloride intracellular channel protein 6
65945	Clstn1	Mus musculus	Calsyntenin-1
12785	Cnbp	Mus musculus	CCHC-type zinc finger nucleic acid binding protein
12805	Cntn1	Mus musculus	Contactin-1
21367	Cntn2	Mus musculus	Contactin-2
77018	Col25a1	Mus musculus	Collagen alpha-1(XXV) chain
12846	Comt	Mus musculus	Catechol O-methyltransferase
29873	Cspg5	Mus musculus	Chondroitin sulfate proteoglycan 5
20312	Cx3cl1	Mus musculus	Fractalkine
109672	Cyb5a	Mus musculus	Cytochrome b5
13138	Dag1	Mus musculus	Dystroglycan 1
207393	Elfn2	Mus musculus	Protein phosphatase 1 regulatory subunit 29
83965	Enpp5	Mus musculus	Ectonucleotide pyrophosphatase/phosphodiesterase family member 5
320981	Enpp6	Mus musculus	Glycerophosphocholine cholinephosphodiesterase ENPP6
13838	Epha4	Mus musculus	Ephrin type-A receptor 4
66437	Fis1	Mus musculus	Mitochondrial fission 1 protein
14225	Fkbp1a	Mus musculus	Peptidyl-prolyl cis-trans isomerase FKBP1A
73068	Fut11	Mus musculus	Alpha-(1,3)-fucosyltransferase 11
54393	Gabbr1	Mus musculus	Gamma-aminobutyric acid type B receptor subunit 1
54214	Golga4	Mus musculus	Golgin subfamily A member 4
14751	Gpi	Mus musculus	Glucose-6-phosphate isomerase
14758	Gpm6b	Mus musculus	Neuronal membrane glycoprotein M6-b
241263	Gpr158	Mus musculus	Probable G-protein coupled receptor 158
171469	Gpr37l1	Mus musculus	G-protein coupled receptor 37-like 1
15165	Hcn1	Mus musculus	Potassium/sodium hyperpolarization-activated cyclic nucleotide-gated channel 1
72927	Hepacam	Mus musculus	Hepatocyte cell adhesion molecule
64704	Htra2	Mus musculus	Serine protease HTRA2, mitochondrial
16500	Kcnb1	Mus musculus	Potassium voltage-gated channel subfamily B member 1
16784	Lamp2	Mus musculus	Lysosome-associated membrane glycoprotein 2
381983	Lmtk3	Mus musculus	Serine/threonine-protein kinase LMTK3
69605	Lnpk	Mus musculus	Endoplasmic reticulum junction formation protein lunapark
268890	Lsamp	Mus musculus	Limbic system-associated membrane protein
11426	Macf1	Mus musculus	Microtubule-actin cross-linking factor 1
17136	Mag	Mus musculus	Myelin-associated glycoprotein
17758	Map4	Mus musculus	Microtubule-associated protein 4
228607	Mavs	Mus musculus	Mitochondrial antiviral-signaling protein
75734	Mff	Mus musculus	Mitochondrial fission factor
17967	Ncam1	Mus musculus	Neural cell adhesion molecule 1
50884	Nckap1	Mus musculus	Nck-associated protein 1
320840	Negr1	Mus musculus	Neuronal growth regulator 1
18007	Neo1	Mus musculus	Neogenin
269116	Nfasc	Mus musculus	Neurofascin
18146	Npdc1	Mus musculus	Neural proliferation differentiation and control protein 1
73340	Nptxr	Mus musculus	Neuronal pentraxin receptor
319504	Nrcam	Mus musculus	Neuronal cell adhesion molecule
18189	Nrxn1	Mus musculus	Neurexin-1
18191	Nrxn3	Mus musculus	Neurexin-3
235106	Ntm	Mus musculus	Neurotrimin
18377	Omg	Mus musculus	Oligodendrocyte-myelin glycoprotein
18484	Pam	Mus musculus	Peptidyl-glycine alpha-amidating monooxygenase
93712	Pcdhga4	Mus musculus	Protocadherin gamma-A4
53328	Pgrmc1	Mus musculus	Membrane-associated progesterone receptor component 1
225845	Plaat3	Mus musculus	Phospholipase A and acyltransferase 3
18807	Pld3	Mus musculus	5'-3' exonuclease PLD3
104759	Pld4	Mus musculus	5'-3' exonuclease PLD4
216152	Plppr3	Mus musculus	Phospholipid phosphatase-related protein type 3
229791	Plppr4	Mus musculus	Phospholipid phosphatase-related protein type 4
243743	Plxna4	Mus musculus	Plexin-A4
67452	Pnpla8	Mus musculus	Calcium-independent phospholipase A2-gamma
19122	Prnp	Mus musculus	Major prion protein
260297	Prrt1	Mus musculus	Proline-rich transmembrane protein 1
69017	Prrt2	Mus musculus	Proline-rich transmembrane protein 2
210673	Prrt3	Mus musculus	Proline-rich transmembrane protein 3
96979	Ptges2	Mus musculus	Prostaglandin E synthase 2
19259	Ptpn5	Mus musculus	Tyrosine-protein phosphatase non-receptor type 5
19270	Ptprg	Mus musculus	Receptor-type tyrosine-protein phosphatase gamma
19275	Ptprn	Mus musculus	Receptor-type tyrosine-protein phosphatase-like N
19276	Ptprn2	Mus musculus	Receptor-type tyrosine-protein phosphatase N2
19283	Ptprz1	Mus musculus	Receptor-type tyrosine-protein phosphatase zeta
66459	Pyurf	Mus musculus	Protein preY, mitochondrial
13476	Reep5	Mus musculus	Receptor expression-enhancing protein 5
104001	Rtn1	Mus musculus	Reticulon-1
68585	Rtn4	Mus musculus	Reticulon-4
320271	Scai	Mus musculus	Protein SCAI
107767	Scamp1	Mus musculus	Secretory carrier-associated membrane protein 1
20338	Sel1l	Mus musculus	Protein sel-1 homolog 1
56747	Sez6l	Mus musculus	Seizure 6-like protein
233878	Sez6l2	Mus musculus	Seizure 6-like protein 2
232813	Shisa7	Mus musculus	Protein shisa-7
19261	Sirpa	Mus musculus	Tyrosine-protein phosphatase non-receptor type substrate 1
57138	Slc12a5	Mus musculus	Solute carrier family 12 member 5
22348	Slc32a1	Mus musculus	Vesicular inhibitory amino acid transporter
227059	Slc39a10	Mus musculus	Zinc transporter ZIP10
17254	Slc3a2	Mus musculus	4F2 cell-surface antigen heavy chain
110891	Slc8a2	Mus musculus	Sodium/calcium exchanger 2
76965	Slitrk1	Mus musculus	SLIT and NTRK-like protein 1
75409	Slitrk5	Mus musculus	SLIT and NTRK-like protein 5
67412	Soga3	Mus musculus	Protein SOGA3
100226	Stx12	Mus musculus	Syntaxin-12
20907	Stx1a	Mus musculus	Syntaxin-1A
56216	Stx1b	Mus musculus	Syntaxin-1B
53331	Stx7	Mus musculus	Syntaxin-7
64176	Sv2b	Mus musculus	Synaptic vesicle glycoprotein 2B
64009	Syne1	Mus musculus	Nesprin-1
20979	Syt1	Mus musculus	Synaptotagmin-1
21838	Thy1	Mus musculus	Thy-1 membrane glycoprotein
98170	Tmem132a	Mus musculus	Transmembrane protein 132A
103266	Tmem263	Mus musculus	Transmembrane protein 263
21917	Tmpo	Mus musculus	Lamina-associated polypeptide 2, isoforms alpha/zeta
19240	Tmsb10	Mus musculus	Thymosin beta-10
19241	Tmsb4x	Mus musculus	Thymosin beta-4
78339	Ttyh3	Mus musculus	Protein tweety homolog 3
22317	Vamp1	Mus musculus	Vesicle-associated membrane protein 1
22318	Vamp2	Mus musculus	Vesicle-associated membrane protein 2
30960	Vapa	Mus musculus	Vesicle-associated membrane protein-associated protein A
56491	Vapb	Mus musculus	Vesicle-associated membrane protein-associated protein B
53611	Vti1a	Mus musculus	Vesicle transport through interaction with t-SNAREs homolog 1A
53612	Vti1b	Mus musculus	Vesicle transport through interaction with t-SNAREs homolog 1B

## Sheet: GO_Vehicle sheddome
Term	%	P-Value	Benjamini	Minus log (Bejamini)
cell adhesion	22.5	3.9e-08	5.2e-05	4.284
synapse organization	6.3	1e-05	0.0066	2.18046
synaptic vesicle exocytosis	3.5	5e-05	0.022	1.65758
learning or memory	5.6	7.6e-05	0.025	1.60206
neuron projection development	6.3	0.0001	0.026	1.58503
axonogenesis	5.6	0.00013	0.029	1.5376

## Sheet: List_GM6001 sheddome
All proteins with at least 2 occurences				All proteins with at least 2 occurences	All proteins with at least 2 occurences	All proteins with at least 2 occurences	All proteins with at least 2 occurences	All proteins with at least 2 occurences	All proteins with at least 2 occurences	All proteins with at least 2 occurences	All proteins with at least 2 occurences	All proteins with at least 2 occurences	All proteins with at least 2 occurences	All proteins with at least 2 occurences	All proteins with at least 2 occurences	All proteins with at least 2 occurences	All proteins with at least 2 occurences	All proteins with at least 2 occurences	All proteins with at least 2 occurences	All proteins with at least 2 occurences	All proteins with at least 2 occurences	All proteins with at least 2 occurences	All proteins with at least 2 occurences	All proteins with at least 2 occurences	All proteins with at least 2 occurences	All proteins with at least 2 occurences	All proteins with at least 2 occurences	All proteins with at least 2 occurences	All proteins with at least 2 occurences	All proteins with at least 2 occurences	All proteins with at least 2 occurences	All proteins with at least 2 occurences	All proteins with at least 2 occurences	All proteins with at least 2 occurences	All proteins with at least 2 occurences	All proteins with at least 2 occurences	All proteins with at least 2 occurences	All proteins with at least 2 occurences	All proteins with at least 2 occurences	All proteins with at least 2 occurences	All proteins with at least 2 occurences	All proteins with at least 2 occurences	All proteins with at least 2 occurences	All proteins with at least 2 occurences	All proteins with at least 2 occurences	All proteins with at least 2 occurences	All proteins with at least 2 occurences	All proteins with at least 2 occurences	All proteins with at least 2 occurences
Entrez	Official gene symbol	Species	Gene Name
11302	Aatk	Mus musculus	Serine/threonine-protein kinase LMTK1
224129	Adcy5	Mus musculus	Adenylate cyclase type 5
107831	Adgrb1	Mus musculus	Adhesion G protein-coupled receptor B1
330814	Adgrl1	Mus musculus	Adhesion G protein-coupled receptor L1
11658	Alcam	Mus musculus	CD166 antigen
11803	Aplp1	Mus musculus	Amyloid beta precursor like protein 1
11804	Aplp2	Mus musculus	Amyloid beta precursor like protein 2
11820	App	Mus musculus	Amyloid-beta precursor protein
11883	Arsa	Mus musculus	Arylsulfatase A
11899	Astn1	Mus musculus	Astrotactin-1
232975	Atp1a3	Mus musculus	Sodium/potassium-transporting ATPase subunit alpha-3
11941	Atp2b2	Mus musculus	Plasma membrane calcium-transporting ATPase 2
54411	Atp6ap1	Mus musculus	V-type proton ATPase subunit S1
78937	Avl9	Mus musculus	Late secretory pathway protein AVL9 homolog
12028	Bax	Mus musculus	Apoptosis regulator BAX
73737	Bbln	Mus musculus	Bublin coiled-coil protein
12032	Bcan	Mus musculus	Brevican core protein
12048	Bcl2l1	Mus musculus	Bcl-2-like protein 1
94044	Bcl2l13	Mus musculus	Bcl-2-like protein 13
12293	Cacna2d1	Mus musculus	Voltage-dependent calcium channel subunit alpha-2/delta-1
81905	Cacng8	Mus musculus	Voltage-dependent calcium channel gamma-8 subunit
54725	Cadm1	Mus musculus	Cell adhesion molecule 1
239857	Cadm2	Mus musculus	Cell adhesion molecule 2
260299	Cadm4	Mus musculus	Cell adhesion molecule 4
53872	Caprin1	Mus musculus	Caprin-1
232664	Ccdc136	Mus musculus	Coiled-coil domain-containing protein 136
171486	Cd99l2	Mus musculus	CD99 antigen-like protein 2
12552	Cdh11	Mus musculus	Cadherin-11
12554	Cdh13	Mus musculus	Cadherin-13
12558	Cdh2	Mus musculus	Cadherin-2
57754	Cend1	Mus musculus	Cell cycle exit and neuronal differentiation protein 1
12661	Chl1	Mus musculus	Neural cell adhesion molecule L1-like protein
114584	Clic1	Mus musculus	Chloride intracellular channel protein 1
29876	Clic4	Mus musculus	Chloride intracellular channel protein 4
65945	Clstn1	Mus musculus	Calsyntenin-1
12785	Cnbp	Mus musculus	CCHC-type zinc finger nucleic acid binding protein
12805	Cntn1	Mus musculus	Contactin-1
21367	Cntn2	Mus musculus	Contactin-2
12846	Comt	Mus musculus	Catechol O-methyltransferase
29873	Cspg5	Mus musculus	Chondroitin sulfate proteoglycan 5
20312	Cx3cl1	Mus musculus	Fractalkine
109672	Cyb5a	Mus musculus	Cytochrome b5
13138	Dag1	Mus musculus	Dystroglycan 1
207393	Elfn2	Mus musculus	Protein phosphatase 1 regulatory subunit 29
83965	Enpp5	Mus musculus	Ectonucleotide pyrophosphatase/phosphodiesterase family member 5
320981	Enpp6	Mus musculus	Glycerophosphocholine cholinephosphodiesterase ENPP6
13838	Epha4	Mus musculus	Ephrin type-A receptor 4
241520	Fam171b	Mus musculus	Protein FAM171B
66437	Fis1	Mus musculus	Mitochondrial fission 1 protein
14225	Fkbp1a	Mus musculus	Peptidyl-prolyl cis-trans isomerase FKBP1A
73068	Fut11	Mus musculus	Alpha-(1,3)-fucosyltransferase 11
54214	Golga4	Mus musculus	Golgin subfamily A member 4
103978	Gpc5	Mus musculus	Glypican-5
14751	Gpi	Mus musculus	Glucose-6-phosphate isomerase
14758	Gpm6b	Mus musculus	Neuronal membrane glycoprotein M6-b
241263	Gpr158	Mus musculus	Probable G-protein coupled receptor 158
171469	Gpr37l1	Mus musculus	G-protein coupled receptor 37-like 1
15165	Hcn1	Mus musculus	Potassium/sodium hyperpolarization-activated cyclic nucleotide-gated channel 1
15166	Hcn2	Mus musculus	Potassium/sodium hyperpolarization-activated cyclic nucleotide-gated channel 2
72927	Hepacam	Mus musculus	Hepatocyte cell adhesion molecule
64704	Htra2	Mus musculus	Serine protease HTRA2, mitochondrial
16500	Kcnb1	Mus musculus	Potassium voltage-gated channel subfamily B member 1
16709	Ktn1	Mus musculus	Kinectin
16784	Lamp2	Mus musculus	Lysosome-associated membrane glycoprotein 2
381983	Lmtk3	Mus musculus	Serine/threonine-protein kinase LMTK3
268890	Lsamp	Mus musculus	Limbic system-associated membrane protein
11426	Macf1	Mus musculus	Microtubule-actin cross-linking factor 1
17136	Mag	Mus musculus	Myelin-associated glycoprotein
17758	Map4	Mus musculus	Microtubule-associated protein 4
228607	Mavs	Mus musculus	Mitochondrial antiviral-signaling protein
75734	Mff	Mus musculus	Mitochondrial fission factor
67154	Mtdh	Mus musculus	Protein LYRIC
17967	Ncam1	Mus musculus	Neural cell adhesion molecule 1
50884	Nckap1	Mus musculus	Nck-associated protein 1
320840	Negr1	Mus musculus	Neuronal growth regulator 1
18007	Neo1	Mus musculus	Neogenin
269116	Nfasc	Mus musculus	Neurofascin
18146	Npdc1	Mus musculus	Neural proliferation differentiation and control protein 1
73340	Nptxr	Mus musculus	Neuronal pentraxin receptor
319504	Nrcam	Mus musculus	Neuronal cell adhesion molecule
18189	Nrxn1	Mus musculus	Neurexin-1
18191	Nrxn3	Mus musculus	Neurexin-3
235106	Ntm	Mus musculus	Neurotrimin
18377	Omg	Mus musculus	Oligodendrocyte-myelin glycoprotein
18484	Pam	Mus musculus	Peptidyl-glycine alpha-amidating monooxygenase
93712	Pcdhga4	Mus musculus	Protocadherin gamma-A4
72542	Pgam5	Mus musculus	Serine/threonine-protein phosphatase PGAM5, mitochondrial
53328	Pgrmc1	Mus musculus	Membrane-associated progesterone receptor component 1
225845	Plaat3	Mus musculus	Phospholipase A and acyltransferase 3
18807	Pld3	Mus musculus	5'-3' exonuclease PLD3
104759	Pld4	Mus musculus	5'-3' exonuclease PLD4
216152	Plppr3	Mus musculus	Phospholipid phosphatase-related protein type 3
229791	Plppr4	Mus musculus	Phospholipid phosphatase-related protein type 4
243743	Plxna4	Mus musculus	Plexin-A4
67452	Pnpla8	Mus musculus	Calcium-independent phospholipase A2-gamma
319655	Podxl2	Mus musculus	Podocalyxin-like protein 2
19122	Prnp	Mus musculus	Major prion protein
69017	Prrt2	Mus musculus	Proline-rich transmembrane protein 2
210673	Prrt3	Mus musculus	Proline-rich transmembrane protein 3
96979	Ptges2	Mus musculus	Prostaglandin E synthase 2
19259	Ptpn5	Mus musculus	Tyrosine-protein phosphatase non-receptor type 5
19270	Ptprg	Mus musculus	Receptor-type tyrosine-protein phosphatase gamma
19275	Ptprn	Mus musculus	Receptor-type tyrosine-protein phosphatase-like N
19276	Ptprn2	Mus musculus	Receptor-type tyrosine-protein phosphatase N2
19283	Ptprz1	Mus musculus	Receptor-type tyrosine-protein phosphatase zeta
66459	Pyurf	Mus musculus	Protein preY, mitochondrial
13476	Reep5	Mus musculus	Receptor expression-enhancing protein 5
81910	Rrbp1	Mus musculus	Ribosome-binding protein 1
104001	Rtn1	Mus musculus	Reticulon-1
68585	Rtn4	Mus musculus	Reticulon-4
320271	Scai	Mus musculus	Protein SCAI
107767	Scamp1	Mus musculus	Secretory carrier-associated membrane protein 1
20338	Sel1l	Mus musculus	Protein sel-1 homolog 1
56747	Sez6l	Mus musculus	Seizure 6-like protein
233878	Sez6l2	Mus musculus	Seizure 6-like protein 2
19261	Sirpa	Mus musculus	Tyrosine-protein phosphatase non-receptor type substrate 1
57138	Slc12a5	Mus musculus	Solute carrier family 12 member 5
22348	Slc32a1	Mus musculus	Vesicular inhibitory amino acid transporter
76257	Slc38a3	Mus musculus	Sodium-coupled neutral amino acid transporter 3
227059	Slc39a10	Mus musculus	Zinc transporter ZIP10
17254	Slc3a2	Mus musculus	4F2 cell-surface antigen heavy chain
110891	Slc8a2	Mus musculus	Sodium/calcium exchanger 2
76965	Slitrk1	Mus musculus	SLIT and NTRK-like protein 1
67412	Soga3	Mus musculus	Protein SOGA3
100226	Stx12	Mus musculus	Syntaxin-12
20907	Stx1a	Mus musculus	Syntaxin-1A
56216	Stx1b	Mus musculus	Syntaxin-1B
53331	Stx7	Mus musculus	Syntaxin-7
64176	Sv2b	Mus musculus	Synaptic vesicle glycoprotein 2B
64009	Syne1	Mus musculus	Nesprin-1
20979	Syt1	Mus musculus	Synaptotagmin-1
21838	Thy1	Mus musculus	Thy-1 membrane glycoprotein
98170	Tmem132a	Mus musculus	Transmembrane protein 132A
103266	Tmem263	Mus musculus	Transmembrane protein 263
21917	Tmpo	Mus musculus	Lamina-associated polypeptide 2, isoforms alpha/zeta
19240	Tmsb10	Mus musculus	Thymosin beta-10
19241	Tmsb4x	Mus musculus	Thymosin beta-4
78339	Ttyh3	Mus musculus	Protein tweety homolog 3
68795	Ubr3	Mus musculus	E3 ubiquitin-protein ligase UBR3
22318	Vamp2	Mus musculus	Vesicle-associated membrane protein 2
30960	Vapa	Mus musculus	Vesicle-associated membrane protein-associated protein A
56491	Vapb	Mus musculus	Vesicle-associated membrane protein-associated protein B
53611	Vti1a	Mus musculus	Vesicle transport through interaction with t-SNAREs homolog 1A
53612	Vti1b	Mus musculus	Vesicle transport through interaction with t-SNAREs homolog 1B
[truncated: 5,000 more columns]

## Sheet: GO_GM6001 sheddome
Term	%	P-Value	Benjamini	Minus log (Bejamini)
cell adhesion	22.2	4.7e-08	6.2e-05	4.20761
synaptic vesicle exocytosis	3.5	5.1e-05	0.034	1.46852
neuron projection development	6.2	0.0001	0.046	1.33724

## Sheet: DEP GM vs Veh
Official gene symbol	Entrez	Gene Name	GM_vs_Veh_log2 fold change	"-log P"	GM_vs_Veh_p,val	imputed
Slc38a3	76257	solute carrier family 38, member 3	-3.56	2.18111	0.00659	TRUE
Hcn2	15166	hyperpolarization-activated, cyclic nucleotide-gated K+ 2	-1.96	1.96257	0.0109	TRUE
Tmem263	103266	transmembrane protein 263	-1.05	1.87943	0.0132	FALSE
Neo1	18007	neogenin	-4.26	1.86328	0.0137	TRUE
Vti1a	53611	vesicle transport through interaction with t-SNAREs 1A	1.36	1.72816	0.0187	FALSE
Vapb	56491	vesicle-associated membrane protein, associated protein B and C	0.843	1.6038	0.0249	FALSE
Soga3	67412	Protein SOGA3	-0.945	1.43533	0.0367	TRUE
Dag1	13138	dystroglycan 1	-0.678	1.33536	0.0462	TRUE
Nrxn3	18191	neurexin III	-1.51	1.30016	0.0501	TRUE
Bcam	57278	basal cell adhesion molecule	-1.08	1.25885	0.0551	TRUE
Cacna2d1	12293	calcium channel, voltage-dependent, alpha2/delta subunit 1	-1.73	1.18977	0.0646	TRUE
Mag	17136	myelin-associated glycoprotein	-0.739	1.14752	0.0712	TRUE
Gpi	14751	Glucose-6-phosphate isomerase	-0.882	1.07624	0.0839	FALSE
Slitrk5	75409	SLIT and NTRK-like family, member 5	0.83	1.03105	0.0931	TRUE
Slc1a2	20511	solute carrier family 1(glial high affinity glutamate transporter), member 2	-0.877	0.978811	0.105	TRUE
Cx3cl1	20312	C-X3-C motif chemokine ligand 1	0.609	0.906578	0.124	FALSE
Sez6l2	233878	seizure related 6 homolog like 2	-0.604	0.844664	0.143	FALSE
Nptn	20320	neuroplastin	-0.803	0.841638	0.144	TRUE
Opa1	74143	OPA1, mitochondrial dynamin like GTPase	-0.975	0.785156	0.164	TRUE
Scamp1	107767	secretory carrier membrane protein 1	-0.751	0.785156	0.164	TRUE
Ankle2	71782	ankyrin repeat and LEM domain containing 2	-1.2	0.761954	0.173	TRUE
Clic6	209195	chloride intracellular channel 6	-0.98	0.744727	0.18	TRUE
Alcam	11658	activated leukocyte cell adhesion molecule	-0.831	0.737549	0.183	TRUE
Slc32a1	22348	solute carrier family 32(GABA vesicular transporter), member 1	0.495	0.735182	0.184	TRUE
Cadm3	94332	cell adhesion molecule 3	-0.778	0.728158	0.187	TRUE
Gpc1	14733	glypican 1	-1.04	0.718967	0.191	TRUE
Slc4a4	54403	solute carrier family 4(anion exchanger), member 4	-1.3	0.712198	0.194	TRUE
Ptpn5	19259	protein tyrosine phosphatase, non-receptor type 5	0.556	0.709965	0.195	TRUE
Slc17a6	140919	solute carrier family 17(sodium-dependent inorganic phosphate cotransporter), member 6	-1.28	0.703335	0.198	TRUE
Clic1	114584	chloride intracellular channel 1	-0.398	0.701147	0.199	FALSE
Ubr3	68795	ubiquitin protein ligase E3 component n-recognin 3	-0.895	0.675718	0.211	TRUE
Pld3	18807	phospholipase D family member 3	-0.583	0.642065	0.228	FALSE
Astn1	11899	astrotactin 1	-0.965	0.634512	0.232	TRUE
Mavs	228607	mitochondrial antiviral signaling protein	-1.58	0.634512	0.232	FALSE
Pgrmc1	53328	progesterone receptor membrane component 1	-0.555	0.628932	0.235	FALSE
Fkbp1a	14225	FK506 binding protein 1a	-0.457	0.616185	0.242	FALSE
Sv2b	64176	synaptic vesicle glycoprotein 2b	0.612	0.610834	0.245	TRUE
Ktn1	16709	kinectin 1	1.64	0.59346	0.255	TRUE
Mtdh	67154	metadherin	-1.06	0.59346	0.255	TRUE
Lnpk	69605	lunapark, ER junction formation factor	0.813	0.5867	0.259	TRUE
Arsa	11883	arylsulfatase A	0.424	0.583359	0.261	FALSE
Ptprn	19275	protein tyrosine phosphatase receptor type N	0.361	0.578396	0.264	TRUE
Aatk	11302	apoptosis-associated tyrosine kinase	0.431	0.568636	0.27	TRUE
Negr1	320840	neuronal growth regulator 1	-0.338	0.559091	0.276	FALSE
Cacng8	81905	calcium channel, voltage-dependent, gamma subunit 8	-0.48	0.546682	0.284	TRUE
Cntn2	21367	contactin 2	-0.817	0.546682	0.284	TRUE
Rtn1	104001	reticulon 1	-0.351	0.542118	0.287	FALSE
Prrt2	69017	proline-rich transmembrane protein 2	-0.657	0.539102	0.289	FALSE
Ccdc136	232664	coiled-coil domain containing 136	-0.534	0.534617	0.292	TRUE
Reep5	13476	receptor accessory protein 5	-0.378	0.534617	0.292	TRUE
Ncam1	17967	neural cell adhesion molecule 1	0.716	0.533132	0.293	FALSE
Scai	320271	suppressor of cancer cell invasion	-0.67	0.5157	0.305	TRUE
Stx12	100226	syntaxin 12	0.307	0.510042	0.309	FALSE
Adgrl1	330814	adhesion G protein-coupled receptor L1	-0.724	0.504456	0.313	FALSE
Thy1	21838	thymus cell antigen 1, theta	0.509	0.49485	0.32	FALSE
Kcnb1	16500	potassium voltage gated channel, Shab-related subfamily, member 1	0.31	0.474955	0.335	TRUE
Adgrb1	107831	adhesion G protein-coupled receptor B1	-0.347	0.455932	0.35	TRUE
Cadm2	239857	cell adhesion molecule 2	-0.336	0.436519	0.366	TRUE
Pyurf	66459	Pigy upstream reading frame	0.407	0.434152	0.368	TRUE
Fam171b	241520	family with sequence similarity 171, member B	-1.09	0.430626	0.371	TRUE
Aplp1	11803	amyloid beta precursor like protein 1	0.278	0.424812	0.376	FALSE
Bcl2l1	12048	BCL2-like 1	-0.582	0.420216	0.38	TRUE
Tmem132a	98170	transmembrane protein 132A	-0.675	0.41005	0.389	TRUE
Tmsb10	19240	thymosin beta 10	-0.642	0.392545	0.405	FALSE
Cd34	12490	CD34 antigen	-0.285	0.390406	0.407	TRUE
Col25a1	77018	collagen, type XXV, alpha 1	-0.945	0.369572	0.427	TRUE
Nfasc	269116	neurofascin	0.266	0.365523	0.431	FALSE
Cnbp	12785	cellular nucleic acid binding protein	-0.313	0.359519	0.437	TRUE
Stx7	53331	syntaxin 7	-0.553	0.354578	0.442	TRUE
Macf1	11426	microtubule-actin crosslinking factor 1	-0.864	0.350665	0.446	TRUE
Atp2b2	11941	ATPase, Ca++ transporting, plasma membrane 2	0.223	0.348722	0.448	TRUE
Avl9	78937	AVL9 cell migration associated	0.523	0.346787	0.45	TRUE
Cpm	70574	carboxypeptidase M	0.73	0.346787	0.45	TRUE
Pld4	104759	phospholipase D family member 4	-0.606	0.344862	0.452	TRUE
Gabbr2	242425	gamma-aminobutyric acid type B receptor subunit 2	0.697	0.341989	0.455	TRUE
Adcy5	224129	adenylate cyclase 5	-0.595	0.334419	0.463	TRUE
Bbln	73737	bublin coiled coil protein	0.214	0.331614	0.466	FALSE
Lmtk3	381983	lemur tyrosine kinase 3	-0.426	0.325139	0.473	TRUE
Clstn1	65945	calsyntenin 1	-0.251	0.324222	0.474	FALSE
Lsamp	268890	limbic system-associated membrane protein	0.233	0.324222	0.474	FALSE
Vapa	30960	vesicle-associated membrane protein, associated protein A	-0.249	0.314258	0.485	FALSE
Cend1	57754	cell cycle exit and neuronal differentiation 1	-0.267	0.312471	0.487	FALSE
Cntn1	12805	contactin 1	-0.219	0.308919	0.491	FALSE
Ntm	235106	neurotrimin	0.248	0.308919	0.491	FALSE
Slitrk1	76965	SLIT and NTRK-like family, member 1	0.31	0.303644	0.497	TRUE
Htra2	64704	HtrA serine peptidase 2	-0.306	0.301899	0.499	TRUE
Sez6l	56747	seizure related 6 homolog like	-0.325	0.301899	0.499	FALSE
Gabbr1	54393	gamma-aminobutyric acid type B receptor subunit 1	0.501	0.28735	0.516	TRUE
Cd99l2	171486	CD99 antigen-like 2	0.256	0.283997	0.52	FALSE
Map4	17758	microtubule-associated protein 4	-0.295	0.283997	0.52	FALSE
Plppr3	216152	phospholipid phosphatase related 3	-0.299	0.267606	0.54	FALSE
Pam	18484	peptidylglycine alpha-amidating monooxygenase	0.263	0.266001	0.542	FALSE
Cspg5	29873	chondroitin sulfate proteoglycan 5	-0.253	0.2652	0.543	FALSE
Slc12a5	57138	solute carrier family 12, member 5	-0.257	0.257275	0.553	TRUE
Atp1a3	232975	ATPase, Na+/K+ transporting, alpha 3 polypeptide	-0.349	0.25649	0.554	TRUE
Stx1a	20907	syntaxin 1A(brain)	0.256	0.255707	0.555	FALSE
Clic4	29876	chloride intracellular channel 4	0.289	0.254925	0.556	FALSE
Fam171a2	217219	family with sequence similarity 171, member A2	-0.482	0.232844	0.585	TRUE
Omg	18377	oligodendrocyte myelin glycoprotein	0.371	0.232844	0.585	FALSE
Vti1b	53612	vesicle transport through interaction with t-SNAREs 1B	0.26	0.228413	0.591	TRUE
Atp6ap1	54411	ATPase, H+ transporting, lysosomal accessory protein 1	0.174	0.226214	0.594	FALSE
Plxna4	243743	plexin A4	-0.154	0.224026	0.597	TRUE
Ptprg	19270	protein tyrosine phosphatase receptor type G	-0.403	0.221126	0.601	TRUE
Hepacam	72927	hepatocyte cell adhesion molecule	-0.317	0.217527	0.606	TRUE
Gpr132	56696	G protein-coupled receptor 132	-0.357	0.211832	0.614	TRUE
Ptges2	96979	prostaglandin E synthase 2	0.322	0.204815	0.624	TRUE
Slc3a2	17254	solute carrier family 3(activators of dibasic and neutral amino acid transport), member 2	-0.177	0.204815	0.624	TRUE
Stx1b	56216	syntaxin 1B	0.199	0.203426	0.626	FALSE
Pcdhga4	93712	protocadherin gamma subfamily A, 4	-0.493	0.187755	0.649	TRUE
Shisa7	232813	shisa family member 7	0.364	0.185752	0.652	TRUE
Prnp	19122	prion protein	0.217	0.184422	0.654	FALSE
Plaat3	225845	phospholipase A and acyltransferase 3	-0.166	0.179799	0.661	TRUE
Npdc1	18146	neural proliferation, differentiation and control 1	0.174	0.176526	0.666	TRUE
Gpr158	241263	G protein-coupled receptor 158	0.22	0.174574	0.669	FALSE
Plppr4	229791	phospholipid phosphatase related 4	-0.316	0.172631	0.672	TRUE
Cadm4	260299	cell adhesion molecule 4	0.147	0.171985	0.673	FALSE
Cdh11	12552	cadherin 11	0.586	0.170053	0.676	TRUE
Tmsb4x	19241	thymosin, beta 4, X chromosome	0.156	0.169411	0.677	TRUE
Chl1	12661	cell adhesion molecule L1-like	0.15	0.167491	0.68	FALSE
Podxl2	319655	podocalyxin-like 2	-0.374	0.164309	0.685	TRUE
Pnpla8	67452	patatin-like phospholipase domain containing 8	0.343	0.163676	0.686	TRUE
Rrbp1	81910	ribosome binding protein 1	-0.181	0.160522	0.691	TRUE
Nckap1	50884	NCK-associated protein 1	-0.384	0.159894	0.692	FALSE
Ptprz1	19283	protein tyrosine phosphatase receptor type Z, polypeptide 1	-0.178	0.154282	0.701	FALSE
Gpr37l1	171469	G protein-coupled receptor 37-like 1	0.134	0.136083	0.731	FALSE
Tmcc2	68875	transmembrane and coiled-coil domains 2	-0.483	0.136083	0.731	TRUE
Prrt3	210673	proline-rich transmembrane protein 3	-0.152	0.134304	0.734	TRUE
Adgrl3	319387	adhesion G protein-coupled receptor L3	0.285	0.133122	0.736	TRUE
Vamp2	22318	vesicle-associated membrane protein 2	-0.113	0.123782	0.752	FALSE
App	11820	amyloid beta precursor protein	0.125	0.122629	0.754	FALSE
Tmpo	21917	thymopoietin	-0.0929	0.122053	0.755	TRUE
Fut11	73068	fucosyltransferase 11	0.152	0.118615	0.761	TRUE
Mff	75734	mitochondrial fission factor	0.341	0.109579	0.777	TRUE
Pgam5	72542	phosphoglycerate mutase family member 5	-0.27	0.106238	0.783	TRUE
Gpc5	103978	glypican 5	-0.281	0.104577	0.786	TRUE
Cadm1	54725	cell adhesion molecule 1	-0.131	0.0979971	0.798	FALSE
Prrt1	260297	proline-rich transmembrane protein 1	-0.104	0.0893756	0.814	TRUE
Nrxn1	18189	neurexin I	0.117	0.0888424	0.815	TRUE
Caprin1	53872	cell cycle associated protein 1	0.206	0.0877779	0.817	TRUE
Nrcam	319504	neuronal cell adhesion molecule	0.0939	0.0867161	0.819	FALSE
Fis1	66437	fission, mitochondrial 1	0.0744	0.080399	0.831	FALSE
Lamp2	16784	lysosomal-associated membrane protein 2	0.0851	0.0783135	0.835	TRUE
Ttyh3	78339	tweety family member 3	-0.198	0.076238	0.839	TRUE
Vamp1	22317	vesicle-associated membrane protein 1	0.109	0.0705811	0.85	TRUE
Rtn4	68585	reticulon 4	0.0682	0.069051	0.853	FALSE
Enpp6	320981	ectonucleotide pyrophosphatase/phosphodiesterase 6	0.125	0.0680339	0.855	TRUE
Cdh2	12558	cadherin 2	0.133	0.0655015	0.86	FALSE
Syt1	20979	synaptotagmin I	0.0945	0.0624821	0.866	TRUE
Cyb5a	109672	cytochrome b5 type A(microsomal)	0.104	0.0555173	0.88	FALSE
Sel1l	20338	sel-1 suppressor of lin-12-like(C. elegans)	0.0598	0.0510982	0.889	TRUE
Bax	12028	BCL2-associated X protein	0.0416	0.05061	0.89	FALSE
Enpp5	83965	ectonucleotide pyrophosphatase/phosphodiesterase 5	-0.0622	0.047692	0.896	FALSE
Bcan	12032	brevican	-0.0482	0.0472076	0.897	FALSE
Bcl2l13	94044	BCL2 like 13	-0.065	0.0472076	0.897	TRUE
Sirpa	19261	signal-regulatory protein alpha	0.0407	0.0414361	0.909	FALSE
Cdh13	12554	cadherin 13	-0.0351	0.032452	0.928	TRUE
Golga4	54214	golgin A4	-0.0296	0.0319843	0.929	FALSE
Aplp2	11804	amyloid beta precursor-like protein 2	-0.0594	0.0301184	0.933	FALSE
Gpm6b	14758	glycoprotein m6b	0.0788	0.0273344	0.939	TRUE
Elfn2	207393	leucine rich repeat and fibronectin type III, extracellular 2	0.0566	0.0195421	0.956	TRUE
Nptxr	73340	neuronal pentraxin receptor	0.0147	0.0163737	0.963	FALSE
Hcn1	15165	hyperpolarization activated cyclic nucleotide gated potassium channel 1	-0.0186	0.0132283	0.97	TRUE
Comt	12846	catechol-O-methyltransferase	0.0197	0.011441	0.974	TRUE
Ptprn2	19276	protein tyrosine phosphatase receptor type N polypeptide 2	-0.00698	0.00788851	0.982	FALSE
Slc8a2	110891	solute carrier family 8(sodium/calcium exchanger), member 2	0.00992	0.00788851	0.982	TRUE
Syne1	64009	spectrin repeat containing, nuclear envelope 1	-0.00893	0.00392635	0.991	FALSE
Slc39a10	227059	solute carrier family 39(zinc transporter), member 10	0.00428	0.00261362	0.994	TRUE
Epha4	13838	Eph receptor A4	-0.00258	0.00174066	0.996	TRUE
