# Supplementary material for: A methodology to globally assess ectodomain shedding using soluble fractions from the mouse brain
Source: Front Psychiatry. 2024 Jun 19;15:1367526. doi: 10.3389/fpsyt.2024.1367526 (PMC11219901; doi:10.3389/fpsyt.2024.1367526)
Supplement: Supplementary Table 8 — Comparison and list of proteins in soluble fraction S2 2 h 100K g (n = 4) and in vitro sheddomes, and comparison and list of proteins of S2 2 h 100K g (n = 4) and CSF sheddomes. [file Table_8.xlsx]

## Sheet: Overlap S2 2h 100K g & invitro 
In vitro sheddome					In both				Only in soluble fraction sheddome (n=4)
Official gene symbol	Entrez	Species	Gene Name		Official gene symbol	Entrez	Gene Name		Official gene symbol	Entrez	Gene Name
Abhd14a	68644	Mus musculus	abhydrolase domain containing 14A		Adgrb1	107831	adhesion G protein-coupled receptor B1		Aatk	11302	apoptosis-associated tyrosine kinase
Adam22	11496	Mus musculus	a disintegrin and metallopeptidase domain 22		Adgrl1	330814	adhesion G protein-coupled receptor L1		Adcy5	224129	adenylate cyclase 5
Adgrb1	107831	Mus musculus	adhesion G protein-coupled receptor B1		Adgrl3	319387	adhesion G protein-coupled receptor L3		Alcam	11658	activated leukocyte cell adhesion molecule
Adgrb2	230775	Mus musculus	adhesion G protein-coupled receptor B2		Aplp1	11803	amyloid beta precursor like protein 1		Arsa	11883	arylsulfatase A
Adgrl1	330814	Mus musculus	adhesion G protein-coupled receptor L1		Aplp2	11804	amyloid beta precursor-like protein 2		Astn1	11899	astrotactin 1
Adgrl2	99633	Mus musculus	adhesion G protein-coupled receptor L2		App	11820	amyloid beta precursor protein		Atp1A3	232975	ATPase, Na+/K+ transporting, alpha 3 polypeptide
Adgrl3	319387	Mus musculus	adhesion G protein-coupled receptor L3		Atp6Ap1	54411	ATPase, H+ transporting, lysosomal accessory protein 1		Atp2B2	11941	ATPase, Ca++ transporting, plasma membrane 2
Alg2	56737	Mus musculus	ALG2 alpha-1,3/1,6-mannosyltransferase		Cacna2D1	12293	calcium channel, voltage-dependent, alpha2/delta subunit 1		Avl9	78937	AVL9 cell migration associated
Alk	11682	Mus musculus	anaplastic lymphoma kinase		Cadm1	54725	cell adhesion molecule 1		Bax	12028	BCL2-associated X protein
Aplp1	11803	Mus musculus	amyloid beta precursor like protein 1		Cadm4	260299	cell adhesion molecule 4		Bbln	73737	bublin coiled coil protein
Aplp2	11804	Mus musculus	amyloid beta precursor-like protein 2		Cdh13	12554	cadherin 13		Bcam	57278	basal cell adhesion molecule
App	11820	Mus musculus	amyloid beta precursor protein		Cdh2	12558	cadherin 2		Bcan	12032	brevican
Atf6b	12915	Mus musculus	activating transcription factor 6 beta		Chl1	12661	cell adhesion molecule L1-like		Bcl2L1	12048	BCL2-like 1
Atp13a1	170759	Mus musculus	ATPase type 13A1		Cntn1	12805	contactin 1		Cacng8	81905	calcium channel, voltage-dependent, gamma subunit 8
Atp1a2	98660	Mus musculus	ATPase, Na+/K+ transporting, alpha 2 polypeptide		Cntn2	21367	contactin 2		Cadm2	239857	cell adhesion molecule 2
Atp1b1	11931	Mus musculus	ATPase, Na+/K+ transporting, beta 1 polypeptide		Cspg5	29873	chondroitin sulfate proteoglycan 5		Caprin1	53872	cell cycle associated protein 1
Atp2a2	11938	Mus musculus	ATPase, Ca++ transporting, cardiac muscle, slow twitch 2		Cx3Cl1	20312	C-X3-C motif chemokine ligand 1		Cd34	12490	CD34 antigen
Atp2b1	67972	Mus musculus	ATPase, Ca++ transporting, plasma membrane 1		Dag1	13138	dystroglycan 1		Cd99L2	171486	CD99 antigen-like 2
Atp6ap1	54411	Mus musculus	ATPase, H+ transporting, lysosomal accessory protein 1		Epha4	13838	Eph receptor A4		Cend1	57754	cell cycle exit and neuronal differentiation 1
Atp6ap2	70495	Mus musculus	ATPase, H+ transporting, lysosomal accessory protein 2		Gpm6B	14758	glycoprotein m6b		Clic1	114584	chloride intracellular channel 1
Atp6v1b2	11966	Mus musculus	ATPase, H+ transporting, lysosomal V1 subunit B2		Negr1	320840	neuronal growth regulator 1		Clic4	29876	chloride intracellular channel 4
Atp6v1e1	11973	Mus musculus	ATPase, H+ transporting, lysosomal V1 subunit E1		Nfasc	269116	neurofascin		Clic6	209195	chloride intracellular channel 6
B3galt6	117592	Mus musculus	UDP-Gal:betaGal beta 1,3-galactosyltransferase, polypeptide 6		Nrcam	319504	neuronal cell adhesion molecule		Clstn1	65945	calsyntenin 1
B3gat1	76898	Mus musculus	beta-1,3-glucuronyltransferase 1		Nrxn1	18189	neurexin I		Cnbp	12785	cellular nucleic acid binding protein
B3gnt7	227327	Mus musculus	UDP-GlcNAc:betaGal beta-1,3-N-acetylglucosaminyltransferase 7		Nrxn3	18191	neurexin III		Col25A1	77018	collagen, type XXV, alpha 1
B4galnt1	14421	Mus musculus	beta-1,4-N-acetyl-galactosaminyl transferase 1		Pam	18484	peptidylglycine alpha-amidating monooxygenase		Comt	12846	catechol-O-methyltransferase
B4galnt4	330671	Mus musculus	beta-1,4-N-acetyl-galactosaminyl transferase 4		Prnp	19122	prion protein		Cyb5A	109672	cytochrome b5 type A(microsomal)
B4galt3	57370	Mus musculus	UDP-Gal:betaGlcNAc beta 1,4-galactosyltransferase, polypeptide 3		Ptprg	19270	protein tyrosine phosphatase receptor type G		Elfn2	207393	leucine rich repeat and fibronectin type III, extracellular 2
B4gat1	108902	Mus musculus	beta-1,4-glucuronyltransferase 1		Ptprz1	19283	protein tyrosine phosphatase receptor type Z, polypeptide 1		Enpp5	83965	ectonucleotide pyrophosphatase/phosphodiesterase 5
Btn1a1	12231	Mus musculus	butyrophilin, subfamily 1, member A1		Rtn1	104001	reticulon 1		Enpp6	320981	ectonucleotide pyrophosphatase/phosphodiesterase 6
Cacna2d1	12293	Mus musculus	calcium channel, voltage-dependent, alpha2/delta subunit 1		Sez6L	56747	seizure related 6 homolog like		Fis1	66437	fission, mitochondrial 1
Cadm1	54725	Mus musculus	cell adhesion molecule 1		Sez6L2	233878	seizure related 6 homolog like 2		Fkbp1A	14225	FK506 binding protein 1a
Cadm4	260299	Mus musculus	cell adhesion molecule 4		Slitrk1	76965	SLIT and NTRK-like family, member 1		Fut11	73068	fucosyltransferase 11
Cant1	76025	Mus musculus	calcium activated nucleotidase 1		Slitrk5	75409	SLIT and NTRK-like family, member 5		Gabbr1	54393	gamma-aminobutyric acid type B receptor subunit 1
Cbln2	12405	Mus musculus	cerebellin 2 precursor protein		Tmem132A	98170	transmembrane protein 132A		Golga4	54214	golgin A4
Cd200	17470	Mus musculus	CD200 molecule						Gpi	14751	Glucose-6-phosphate isomerase
Cdh10	320873	Mus musculus	cadherin 10						Gpr158	241263	G protein-coupled receptor 158
Cdh13	12554	Mus musculus	cadherin 13						Gpr37L1	171469	G protein-coupled receptor 37-like 1
Cdh2	12558	Mus musculus	cadherin 2						Hcn1	15165	hyperpolarization activated cyclic nucleotide gated potassium channel 1
Cdh4	12561	Mus musculus	cadherin 4						Hepacam	72927	hepatocyte cell adhesion molecule
Cdh6	12563	Mus musculus	cadherin 6						Htra2	64704	HtrA serine peptidase 2
Chl1	12661	Mus musculus	cell adhesion molecule L1-like						Kcnb1	16500	potassium voltage gated channel, Shab-related subfamily, member 1
Chpf	74241	Mus musculus	chondroitin polymerizing factor						Lamp2	16784	lysosomal-associated membrane protein 2
Chst1	76969	Mus musculus	carbohydrate sulfotransferase 1						Lmtk3	381983	lemur tyrosine kinase 3
Chst11	58250	Mus musculus	carbohydrate sulfotransferase 11						Lnpk	69605	lunapark, ER junction formation factor
Chst15	77590	Mus musculus	carbohydrate sulfotransferase 15						Lsamp	268890	limbic system-associated membrane protein
Clcn3	12725	Mus musculus	chloride channel, voltage-sensitive 3						Macf1	11426	microtubule-actin crosslinking factor 1
Clstn2	64085	Mus musculus	calsyntenin 2						Mag	17136	myelin-associated glycoprotein
Clstn3	232370	Mus musculus	calsyntenin 3						Map4	17758	microtubule-associated protein 4
Cntn1	12805	Mus musculus	contactin 1						Mavs	228607	mitochondrial antiviral signaling protein
Cntn2	21367	Mus musculus	contactin 2						Mff	75734	mitochondrial fission factor
Cntnap4	170571	Mus musculus	contactin associated protein-like 4						Ncam1	17967	neural cell adhesion molecule 1
Cspg5	29873	Mus musculus	chondroitin sulfate proteoglycan 5						Nckap1	50884	NCK-associated protein 1
Cx3cl1	20312	Mus musculus	C-X3-C motif chemokine ligand 1						Neo1	18007	neogenin
Cxadr	13052	Mus musculus	coxsackie virus and adenovirus receptor						Npdc1	18146	neural proliferation, differentiation and control 1
Dag1	13138	Mus musculus	dystroglycan 1						Nptxr	73340	neuronal pentraxin receptor
Dcc	13176	Mus musculus	deleted in colorectal carcinoma						Ntm	235106	neurotrimin
Dner	227325	Mus musculus	delta/notch-like EGF repeat containing						Omg	18377	oligodendrocyte myelin glycoprotein
Efnb2	13642	Mus musculus	ephrin B2						Pcdhga4	93712	protocadherin gamma subfamily A, 4
Epha4	13838	Mus musculus	Eph receptor A4						Pgrmc1	53328	progesterone receptor membrane component 1
Ergic1	67458	Mus musculus	endoplasmic reticulum-golgi intermediate compartment 1						Plaat3	225845	phospholipase A and acyltransferase 3
Ext2	14043	Mus musculus	exostosin glycosyltransferase 2						Pld3	18807	phospholipase D family member 3
Extl2	58193	Mus musculus	exostosin-like glycosyltransferase 2						Pld4	104759	phospholipase D family member 4
Extl3	54616	Mus musculus	exostosin-like glycosyltransferase 3						Plppr3	216152	phospholipid phosphatase related 3
Fut9	14348	Mus musculus	fucosyltransferase 9						Plppr4	229791	phospholipid phosphatase related 4
Gal3st3	545276	Mus musculus	galactose-3-O-sulfotransferase 3						Plxna4	243743	plexin A4
Gba2	230101	Mus musculus	glucosidase beta 2						Pnpla8	67452	patatin-like phospholipase domain containing 8
Glg1	20340	Mus musculus	golgi apparatus protein 1						Prrt1	260297	proline-rich transmembrane protein 1
Gpc2	71951	Mus musculus	glypican 2 cerebroglycan						Prrt2	69017	proline-rich transmembrane protein 2
Gpm6a	234267	Mus musculus	glycoprotein m6a						Prrt3	210673	proline-rich transmembrane protein 3
Gpm6b	14758	Mus musculus	glycoprotein m6b						Ptges2	96979	prostaglandin E synthase 2
Hs6st1	50785	Mus musculus	heparan sulfate 6-O-sulfotransferase 1						Ptpn5	19259	protein tyrosine phosphatase, non-receptor type 5
Hs6st3	50787	Mus musculus	heparan sulfate 6-O-sulfotransferase 3						Ptprn	19275	protein tyrosine phosphatase receptor type N
Ifnar2	15976	Mus musculus	interferon(alpha and beta) receptor 2						Ptprn2	19276	protein tyrosine phosphatase receptor type N polypeptide 2
Igsf3	78908	Mus musculus	immunoglobulin superfamily, member 3						Pyurf	66459	Pigy upstream reading frame
Il6st	16195	Mus musculus	interleukin 6 signal transducer						Reep5	13476	receptor accessory protein 5
Islr2	320563	Mus musculus	immunoglobulin superfamily containing leucine-rich repeat 2						Rtn4	68585	reticulon 4
Ktn1	16709	Mus musculus	kinectin 1						Scai	320271	suppressor of cancer cell invasion
L1cam	16728	Mus musculus	L1 cell adhesion molecule						Scamp1	107767	secretory carrier membrane protein 1
Large1	16795	Mus musculus	LARGE xylosyl- and glucuronyltransferase 1						Sel1L	20338	sel-1 suppressor of lin-12-like(C. elegans)
Lbr	98386	Mus musculus	lamin B receptor						Shisa7	232813	shisa family member 7
Lingo1	235402	Mus musculus	leucine rich repeat and Ig domain containing 1						Sirpa	19261	signal-regulatory protein alpha
Lingo2	242384	Mus musculus	leucine rich repeat and Ig domain containing 2						Slc12A5	57138	solute carrier family 12, member 5
Lman2	66890	Mus musculus	lectin, mannose-binding 2						Slc32A1	22348	solute carrier family 32(GABA vesicular transporter), member 1
Lpl	16956	Mus musculus	lipoprotein lipase						Slc39A10	227059	solute carrier family 39(zinc transporter), member 10
Lrfn4	225875	Mus musculus	leucine rich repeat and fibronectin type III domain containing 4						Slc3A2	17254	solute carrier family 3(activators of dibasic and neutral amino acid transport), member 2
Lrp8	16975	Mus musculus	low density lipoprotein receptor-related protein 8, apolipoprotein e receptor						Slc8A2	110891	solute carrier family 8(sodium/calcium exchanger), member 2
Lrrc15	74488	Mus musculus	leucine rich repeat containing 15						Soga3	67412	Protein SOGA3
Lrrc4b	272381	Mus musculus	leucine rich repeat containing 4B						Stx12	100226	syntaxin 12
Lrrc59	98238	Mus musculus	leucine rich repeat containing 59						Stx1A	20907	syntaxin 1A(brain)
Lrrn1	16979	Mus musculus	leucine rich repeat protein 1, neuronal						Stx1B	56216	syntaxin 1B
Lrrtm2	107065	Mus musculus	leucine rich repeat transmembrane neuronal 2						Stx7	53331	syntaxin 7
Ly6h	23934	Mus musculus	lymphocyte antigen 6 family member H						Sv2B	64176	synaptic vesicle glycoprotein 2b
Man2a1	17158	Mus musculus	mannosidase 2, alpha 1						Syne1	64009	spectrin repeat containing, nuclear envelope 1
Man2a2	140481	Mus musculus	mannosidase 2, alpha 2						Syt1	20979	synaptotagmin I
Man2c1	73744	Mus musculus	mannosidase, alpha, class 2C, member 1						Thy1	21838	thymus cell antigen 1, theta
Met	17295	Mus musculus	met proto-oncogene						Tmem263	103266	transmembrane protein 263
Mgat2	217664	Mus musculus	mannoside acetylglucosaminyltransferase 2						Tmpo	21917	thymopoietin
Mgat3	17309	Mus musculus	mannoside acetylglucosaminyltransferase 3						Tmsb10	19240	thymosin beta 10
Mgat4b	103534	Mus musculus	mannoside acetylglucosaminyltransferase 4, isoenzyme B						Tmsb4X	19241	thymosin, beta 4, X chromosome
Mgat5	107895	Mus musculus	mannoside acetylglucosaminyltransferase 5						Ttyh3	78339	tweety family member 3
Mmp17	23948	Mus musculus	matrix metallopeptidase 17						Vamp1	22317	vesicle-associated membrane protein 1
Mogs	57377	Mus musculus	mannosyl-oligosaccharide glucosidase						Vamp2	22318	vesicle-associated membrane protein 2
Ncstn	59287	Mus musculus	nicastrin						Vapa	30960	vesicle-associated membrane protein, associated protein A
Ndst1	15531	Mus musculus	N-deacetylase/N-sulfotransferase(heparan glucosaminyl) 1						Vapb	56491	vesicle-associated membrane protein, associated protein B and C
Nectin1	58235	Mus musculus	nectin cell adhesion molecule 1						Vti1A	53611	vesicle transport through interaction with t-SNAREs 1A
Negr1	320840	Mus musculus	neuronal growth regulator 1						Vti1B	53612	vesicle transport through interaction with t-SNAREs 1B
Nfasc	269116	Mus musculus	neurofascin
Nlgn1	192167	Mus musculus	neuroligin 1
Nlgn2	216856	Mus musculus	neuroligin 2
Nlgn3	245537	Mus musculus	neuroligin 3
Nrcam	319504	Mus musculus	neuronal cell adhesion molecule
Nrp2	18187	Mus musculus	neuropilin 2
Nrxn1	18189	Mus musculus	neurexin I
Nrxn3	18191	Mus musculus	neurexin III
Ntrk2	18212	Mus musculus	neurotrophic tyrosine kinase, receptor, type 2
Nup210	54563	Mus musculus	nucleoporin 210
Pam	18484	Mus musculus	peptidylglycine alpha-amidating monooxygenase
Pcdh17	219228	Mus musculus	protocadherin 17
Pcdh20	219257	Mus musculus	protocadherin 20
Pcdh8	18530	Mus musculus	protocadherin 8
Pcdh9	211712	Mus musculus	protocadherin 9
Pcdhgc3	93706	Mus musculus	protocadherin gamma subfamily C, 3
Pcsk5	18552	Mus musculus	proprotein convertase subtilisin/kexin type 5
Pgap1	241062	Mus musculus	post-GPI attachment to proteins 1
Plpp3	67916	Mus musculus	phospholipid phosphatase 3
Plxdc2	67448	Mus musculus	plexin domain containing 2
Plxna2	18845	Mus musculus	plexin A2
Plxna3	18846	Mus musculus	plexin A3
Prnp	19122	Mus musculus	prion protein
Prom1	19126	Mus musculus	prominin 1
Ptgfrn	19221	Mus musculus	prostaglandin F2 receptor negative regulator
Ptprd	19266	Mus musculus	protein tyrosine phosphatase receptor type D
Ptprf	19268	Mus musculus	protein tyrosine phosphatase receptor type F
Ptprg	19270	Mus musculus	protein tyrosine phosphatase receptor type G
Ptprk	19272	Mus musculus	protein tyrosine phosphatase receptor type K
Ptprs	19280	Mus musculus	protein tyrosine phosphatase receptor type S
Ptprt	19281	Mus musculus	protein tyrosine phosphatase receptor type T
Ptpru	19273	Mus musculus	protein tyrosine phosphatase receptor type U
Ptprz1	19283	Mus musculus	protein tyrosine phosphatase receptor type Z, polypeptide 1
Qsox1	104009	Mus musculus	quiescin Q6 sulfhydryl oxidase 1
Qsox2	227638	Mus musculus	quiescin Q6 sulfhydryl oxidase 2
Rgma	244058	Mus musculus	repulsive guidance molecule family member A
Robo1	19876	Mus musculus	roundabout guidance receptor 1
Rtn1	104001	Mus musculus	reticulon 1
Rtn3	20168	Mus musculus	reticulon 3
Rtn4rl1	237847	Mus musculus	reticulon 4 receptor-like 1
Rtn4rl2	269295	Mus musculus	reticulon 4 receptor-like 2
Scap	235623	Mus musculus	SREBF chaperone
Sema6d	214968	Mus musculus	sema domain, transmembrane domain(TM), and cytoplasmic domain,(semaphorin) 6D
Sema7a	20361	Mus musculus	sema domain, immunoglobulin domain(Ig), and GPI membrane anchor,(semaphorin) 7A
Sez6	20370	Mus musculus	seizure related gene 6
Sez6l	56747	Mus musculus	seizure related 6 homolog like
Sez6l2	233878	Mus musculus	seizure related 6 homolog like 2
Slc12a9	83704	Mus musculus	solute carrier family 12(potassium/chloride transporters), member 9
Slitrk1	76965	Mus musculus	SLIT and NTRK-like family, member 1
Slitrk3	386750	Mus musculus	SLIT and NTRK-like family, member 3
Slitrk5	75409	Mus musculus	SLIT and NTRK-like family, member 5
Sorcs1	58178	Mus musculus	sortilin-related VPS10 domain containing receptor 1
Sort1	20661	Mus musculus	sortilin 1
St3gal1	20442	Mus musculus	ST3 beta-galactoside alpha-2,3-sialyltransferase 1
St3gal2	20444	Mus musculus	ST3 beta-galactoside alpha-2,3-sialyltransferase 2
St6gal2	240119	Mus musculus	beta galactoside alpha 2,6 sialyltransferase 2
St6galnac5	26938	Mus musculus	ST6(alpha-N-acetyl-neuraminyl-2,3-beta-galactosyl-1,3)-N-acetylgalactosaminide alpha-2,6-sialyltransferase 5
St8sia1	20449	Mus musculus	ST8 alpha-N-acetyl-neuraminide alpha-2,8-sialyltransferase 1
St8sia2	20450	Mus musculus	ST8 alpha-N-acetyl-neuraminide alpha-2,8-sialyltransferase 2
St8sia3	20451	Mus musculus	ST8 alpha-N-acetyl-neuraminide alpha-2,8-sialyltransferase 3
St8sia4	20452	Mus musculus	ST8 alpha-N-acetyl-neuraminide alpha-2,8-sialyltransferase 4
Tecr	106529	Mus musculus	trans-2,3-enoyl-CoA reductase
Tmem108	81907	Mus musculus	transmembrane protein 108
Tmem132a	98170	Mus musculus	transmembrane protein 132A
Tmem132b	208151	Mus musculus	transmembrane protein 132B
Tor1aip1	208263	Mus musculus	torsin A interacting protein 1
Tspan6	56496	Mus musculus	tetraspanin 6
Tspan7	21912	Mus musculus	tetraspanin 7
Ttyh1	57776	Mus musculus	tweety family member 1
Vcam1	22329	Mus musculus	vascular cell adhesion molecule 1
Xxylt1	268880	Mus musculus	xyloside xylosyltransferase 1

## Sheet: Overlap S2 2h 100K g & CSF shed
CSF sheddome					In both				Only in soluble fraction sheddome (n=4)
Official gene symbol	Entrez	Species	Gene Name		Official gene symbol	Entrez	Gene Name		Official gene symbol	Entrez	Gene Name
Ackr1	13349	Mus musculus	atypical chemokine receptor 1(Duffy blood group)		Adgrl1	330814	adhesion G protein-coupled receptor L1		Aatk	11302	apoptosis-associated tyrosine kinase
Adam22	11496	Mus musculus	a disintegrin and metallopeptidase domain 22		Adgrl3	319387	adhesion G protein-coupled receptor L3		Adcy5	224129	adenylate cyclase 5
Adgrl1	330814	Mus musculus	adhesion G protein-coupled receptor L1		Alcam	11658	activated leukocyte cell adhesion molecule		Adgrb1	107831	adhesion G protein-coupled receptor B1
Adgrl3	319387	Mus musculus	adhesion G protein-coupled receptor L3		Aplp2	11804	amyloid beta precursor-like protein 2		Aplp1	11803	amyloid beta precursor like protein 1
Agt	11606	Mus musculus	angiotensinogen		App	11820	amyloid beta precursor protein		Arsa	11883	arylsulfatase A
Agtr1a	11607	Mus musculus	angiotensin II receptor, type 1a		Bcan	12032	brevican		Astn1	11899	astrotactin 1
Alcam	11658	Mus musculus	activated leukocyte cell adhesion molecule		Cacna2D1	12293	calcium channel, voltage-dependent, alpha2/delta subunit 1		Atp1A3	232975	ATPase, Na+/K+ transporting, alpha 3 polypeptide
Amy2a2	100043688	Mus musculus	amylase 2a2		Cadm1	54725	cell adhesion molecule 1		Atp2B2	11941	ATPase, Ca++ transporting, plasma membrane 2
Amy2a3	100043686	Mus musculus	amylase 2a3		Cadm4	260299	cell adhesion molecule 4		Atp6Ap1	54411	ATPase, H+ transporting, lysosomal accessory protein 1
Amy2a4	100043684	Mus musculus	amylase 2a4		Cdh2	12558	cadherin 2		Avl9	78937	AVL9 cell migration associated
Amy2a5	109959	Mus musculus	amylase 2a5		Clstn1	65945	calsyntenin 1		Bax	12028	BCL2-associated X protein
Anxa2	12306	Mus musculus	annexin A2		Cntn1	12805	contactin 1		Bbln	73737	bublin coiled coil protein
Apaf1	11783	Mus musculus	apoptotic peptidase activating factor 1		Cntn2	21367	contactin 2		Bcam	57278	basal cell adhesion molecule
Aplp2	11804	Mus musculus	amyloid beta precursor-like protein 2		Enpp5	83965	ectonucleotide pyrophosphatase/phosphodiesterase 5		Bcl2L1	12048	BCL2-like 1
Apmap	71881	Mus musculus	adipocyte plasma membrane associated protein		Epha4	13838	Eph receptor A4		Cacng8	81905	calcium channel, voltage-dependent, gamma subunit 8
Apoh	11818	Mus musculus	apolipoprotein H		Lsamp	268890	limbic system-associated membrane protein		Cadm2	239857	cell adhesion molecule 2
App	11820	Mus musculus	amyloid beta precursor protein		Negr1	320840	neuronal growth regulator 1		Caprin1	53872	cell cycle associated protein 1
Asah1	11886	Mus musculus	N-acylsphingosine amidohydrolase 1		Neo1	18007	neogenin		Cd34	12490	CD34 antigen
Atp6ap2	70495	Mus musculus	ATPase, H+ transporting, lysosomal accessory protein 2		Nptxr	73340	neuronal pentraxin receptor		Cd99L2	171486	CD99 antigen-like 2
Atrn	11990	Mus musculus	attractin		Nrcam	319504	neuronal cell adhesion molecule		Cdh13	12554	cadherin 13
Axl	26362	Mus musculus	AXL receptor tyrosine kinase		Ntm	235106	neurotrimin		Cend1	57754	cell cycle exit and neuronal differentiation 1
Bbs1	52028	Mus musculus	Bardet-Biedl syndrome 1		Omg	18377	oligodendrocyte myelin glycoprotein		Chl1	12661	cell adhesion molecule L1-like
Bcan	12032	Mus musculus	brevican		Pam	18484	peptidylglycine alpha-amidating monooxygenase		Clic1	114584	chloride intracellular channel 1
Bcl7a	77045	Mus musculus	B cell CLL/lymphoma 7A		Pld4	104759	phospholipase D family member 4		Clic4	29876	chloride intracellular channel 4
Bpnt2	242291	Mus musculus	3'(2'), 5'-bisphosphate nucleotidase 2		Prnp	19122	prion protein		Clic6	209195	chloride intracellular channel 6
Cachd1	320508	Mus musculus	cache domain containing 1		Ptprg	19270	protein tyrosine phosphatase receptor type G		Cnbp	12785	cellular nucleic acid binding protein
Cacna2d1	12293	Mus musculus	calcium channel, voltage-dependent, alpha2/delta subunit 1		Ptprn2	19276	protein tyrosine phosphatase receptor type N polypeptide 2		Col25A1	77018	collagen, type XXV, alpha 1
Cacna2d2	56808	Mus musculus	calcium channel, voltage-dependent, alpha 2/delta subunit 2		Ptprz1	19283	protein tyrosine phosphatase receptor type Z, polypeptide 1		Comt	12846	catechol-O-methyltransferase
Cacna2d3	12294	Mus musculus	calcium channel, voltage-dependent, alpha2/delta subunit 3		Rtn4	68585	reticulon 4		Cspg5	29873	chondroitin sulfate proteoglycan 5
Cadm1	54725	Mus musculus	cell adhesion molecule 1		Sez6L	56747	seizure related 6 homolog like		Cx3Cl1	20312	C-X3-C motif chemokine ligand 1
Cadm3	94332	Mus musculus	cell adhesion molecule 3		Sez6L2	233878	seizure related 6 homolog like 2		Cyb5A	109672	cytochrome b5 type A(microsomal)
Cadm4	260299	Mus musculus	cell adhesion molecule 4		Sirpa	19261	signal-regulatory protein alpha		Dag1	13138	dystroglycan 1
Cant1	76025	Mus musculus	calcium activated nucleotidase 1		Slitrk1	76965	SLIT and NTRK-like family, member 1		Elfn2	207393	leucine rich repeat and fibronectin type III, extracellular 2
Car4	12351	Mus musculus	carbonic anhydrase 4		Slitrk5	75409	SLIT and NTRK-like family, member 5		Enpp6	320981	ectonucleotide pyrophosphatase/phosphodiesterase 6
Car8	12319	Mus musculus	carbonic anhydrase 8		Thy1	21838	thymus cell antigen 1, theta		Fis1	66437	fission, mitochondrial 1
Ccr3	12771	Mus musculus	C-C motif chemokine receptor 3		Tmem132A	98170	transmembrane protein 132A		Fkbp1A	14225	FK506 binding protein 1a
Ccr4	12773	Mus musculus	C-C motif chemokine receptor 4						Fut11	73068	fucosyltransferase 11
Cd109	235505	Mus musculus	CD109 antigen						Gabbr1	54393	gamma-aminobutyric acid type B receptor subunit 1
Cd14	12475	Mus musculus	CD14 antigen						Golga4	54214	golgin A4
Cd151	12476	Mus musculus	CD151 antigen						Gpi	14751	Glucose-6-phosphate isomerase
Cd163	93671	Mus musculus	CD163 antigen						Gpm6B	14758	glycoprotein m6b
Cd44	12505	Mus musculus	CD44 antigen						Gpr158	241263	G protein-coupled receptor 158
Cd52	23833	Mus musculus	CD52 antigen						Gpr37L1	171469	G protein-coupled receptor 37-like 1
Cdh15	12555	Mus musculus	cadherin 15						Hcn1	15165	hyperpolarization activated cyclic nucleotide gated potassium channel 1
Cdh2	12558	Mus musculus	cadherin 2						Hepacam	72927	hepatocyte cell adhesion molecule
Cdh5	12562	Mus musculus	cadherin 5						Htra2	64704	HtrA serine peptidase 2
Chrm5	213788	Mus musculus	cholinergic receptor, muscarinic 5						Kcnb1	16500	potassium voltage gated channel, Shab-related subfamily, member 1
Clstn1	65945	Mus musculus	calsyntenin 1						Lamp2	16784	lysosomal-associated membrane protein 2
Clstn2	64085	Mus musculus	calsyntenin 2						Lmtk3	381983	lemur tyrosine kinase 3
Cntfr	12804	Mus musculus	ciliary neurotrophic factor receptor						Lnpk	69605	lunapark, ER junction formation factor
Cntn1	12805	Mus musculus	contactin 1						Macf1	11426	microtubule-actin crosslinking factor 1
Cntn2	21367	Mus musculus	contactin 2						Mag	17136	myelin-associated glycoprotein
Cntn3	18488	Mus musculus	contactin 3						Map4	17758	microtubule-associated protein 4
Cntn4	269784	Mus musculus	contactin 4						Mavs	228607	mitochondrial antiviral signaling protein
Cntn6	53870	Mus musculus	contactin 6						Mff	75734	mitochondrial fission factor
Cntnap2	66797	Mus musculus	contactin associated protein-like 2						Ncam1	17967	neural cell adhesion molecule 1
Cntnap4	170571	Mus musculus	contactin associated protein-like 4						Nckap1	50884	NCK-associated protein 1
Col19a1	12823	Mus musculus	collagen, type XIX, alpha 1						Nfasc	269116	neurofascin
Cylc2	74914	Mus musculus	cylicin, basic protein of sperm head cytoskeleton 2						Npdc1	18146	neural proliferation, differentiation and control 1
Ell	13716	Mus musculus	elongation factor RNA polymerase II						Nrxn1	18189	neurexin I
Enpp5	83965	Mus musculus	ectonucleotide pyrophosphatase/phosphodiesterase 5						Nrxn3	18191	neurexin III
Epha4	13838	Mus musculus	Eph receptor A4						Pcdhga4	93712	protocadherin gamma subfamily A, 4
Erap1	80898	Mus musculus	endoplasmic reticulum aminopeptidase 1						Pgrmc1	53328	progesterone receptor membrane component 1
Extl2	58193	Mus musculus	exostosin-like glycosyltransferase 2						Plaat3	225845	phospholipase A and acyltransferase 3
Foxi1	14233	Mus musculus	forkhead box I1						Pld3	18807	phospholipase D family member 3
Galns	50917	Mus musculus	galactosamine(N-acetyl)-6-sulfatase						Plppr3	216152	phospholipid phosphatase related 3
Galnt2	108148	Mus musculus	polypeptide N-acetylgalactosaminyltransferase 2						Plppr4	229791	phospholipid phosphatase related 4
Gars1	353172	Mus musculus	glycyl-tRNA synthetase 1						Plxna4	243743	plexin A4
Gfra2	14586	Mus musculus	glial cell line derived neurotrophic factor family receptor alpha 2						Pnpla8	67452	patatin-like phospholipase domain containing 8
Gldn	235379	Mus musculus	gliomedin						Prrt1	260297	proline-rich transmembrane protein 1
Golm1	105348	Mus musculus	golgi membrane protein 1						Prrt2	69017	proline-rich transmembrane protein 2
Gpc1	14733	Mus musculus	glypican 1						Prrt3	210673	proline-rich transmembrane protein 3
Gpld1	14756	Mus musculus	glycosylphosphatidylinositol specific phospholipase D1						Ptges2	96979	prostaglandin E synthase 2
Grk3	320129	Mus musculus	G protein-coupled receptor kinase 3						Ptpn5	19259	protein tyrosine phosphatase, non-receptor type 5
Gucy1a1	60596	Mus musculus	guanylate cyclase 1, soluble, alpha 1						Ptprn	19275	protein tyrosine phosphatase receptor type N
Gucy1a2	234889	Mus musculus	guanylate cyclase 1, soluble, alpha 2						Pyurf	66459	Pigy upstream reading frame
H2-D1	14964	Mus musculus	histocompatibility 2, D region locus 1						Reep5	13476	receptor accessory protein 5
Hlx	15284	Mus musculus	H2.0-like homeobox						Rtn1	104001	reticulon 1
Hoxa11	15396	Mus musculus	homeobox A11						Scai	320271	suppressor of cancer cell invasion
Hs6st3	50787	Mus musculus	heparan sulfate 6-O-sulfotransferase 3						Scamp1	107767	secretory carrier membrane protein 1
Icam5	15898	Mus musculus	intercellular adhesion molecule 5, telencephalin						Sel1L	20338	sel-1 suppressor of lin-12-like(C. elegans)
Igsf8	140559	Mus musculus	immunoglobulin superfamily, member 8						Shisa7	232813	shisa family member 7
Il6st	16195	Mus musculus	interleukin 6 signal transducer						Slc12A5	57138	solute carrier family 12, member 5
Insr	16337	Mus musculus	insulin receptor						Slc32A1	22348	solute carrier family 32(GABA vesicular transporter), member 1
Jam3	83964	Mus musculus	junction adhesion molecule 3						Slc39A10	227059	solute carrier family 39(zinc transporter), member 10
Kcnj16	16517	Mus musculus	potassium inwardly-rectifying channel, subfamily J, member 16						Slc3A2	17254	solute carrier family 3(activators of dibasic and neutral amino acid transport), member 2
Kel	23925	Mus musculus	Kell blood group						Slc8A2	110891	solute carrier family 8(sodium/calcium exchanger), member 2
L1cam	16728	Mus musculus	L1 cell adhesion molecule						Soga3	67412	Protein SOGA3
Lcp1	18826	Mus musculus	lymphocyte cytosolic protein 1						Stx12	100226	syntaxin 12
Lingo1	235402	Mus musculus	leucine rich repeat and Ig domain containing 1						Stx1A	20907	syntaxin 1A(brain)
Lman2	66890	Mus musculus	lectin, mannose-binding 2						Stx1B	56216	syntaxin 1B
Lmx1a	110648	Mus musculus	LIM homeobox transcription factor 1 alpha						Stx7	53331	syntaxin 7
Lrrc4b	272381	Mus musculus	leucine rich repeat containing 4B						Sv2B	64176	synaptic vesicle glycoprotein 2b
Lsamp	268890	Mus musculus	limbic system-associated membrane protein						Syne1	64009	spectrin repeat containing, nuclear envelope 1
Ly6h	23934	Mus musculus	lymphocyte antigen 6 family member H						Syt1	20979	synaptotagmin I
Lynx1	23936	Mus musculus	Ly6/neurotoxin 1						Tmem263	103266	transmembrane protein 263
Megf10	70417	Mus musculus	multiple EGF-like-domains 10						Tmpo	21917	thymopoietin
Mgat5	107895	Mus musculus	mannoside acetylglucosaminyltransferase 5						Tmsb10	19240	thymosin beta 10
Mrc1	17533	Mus musculus	mannose receptor, C type 1						Tmsb4X	19241	thymosin, beta 4, X chromosome
Mrc2	17534	Mus musculus	mannose receptor, C type 2						Ttyh3	78339	tweety family member 3
Mxra8	74761	Mus musculus	matrix-remodelling associated 8						Vamp1	22317	vesicle-associated membrane protein 1
Negr1	320840	Mus musculus	neuronal growth regulator 1						Vamp2	22318	vesicle-associated membrane protein 2
Neo1	18007	Mus musculus	neogenin						Vapa	30960	vesicle-associated membrane protein, associated protein A
Nptxr	73340	Mus musculus	neuronal pentraxin receptor						Vapb	56491	vesicle-associated membrane protein, associated protein B and C
Nrcam	319504	Mus musculus	neuronal cell adhesion molecule						Vti1A	53611	vesicle transport through interaction with t-SNAREs 1A
Nrp1	18186	Mus musculus	neuropilin 1						Vti1B	53612	vesicle transport through interaction with t-SNAREs 1B
Nrp2	18187	Mus musculus	neuropilin 2
Ntm	235106	Mus musculus	neurotrimin
Omg	18377	Mus musculus	oligodendrocyte myelin glycoprotein
Opn1sw	12057	Mus musculus	opsin 1(cone pigments), short-wave-sensitive(color blindness, tritan)
Pam	18484	Mus musculus	peptidylglycine alpha-amidating monooxygenase
Pcdh1	75599	Mus musculus	protocadherin 1
Pcdh10	18526	Mus musculus	protocadherin 10
Pcdh17	219228	Mus musculus	protocadherin 17
Pcdhac2	353237	Mus musculus	protocadherin alpha subfamily C, 2
Pik3ip1	216505	Mus musculus	phosphoinositide-3-kinase interacting protein 1
Pld4	104759	Mus musculus	phospholipase D family member 4
Plxdc2	67448	Mus musculus	plexin domain containing 2
Plxnb2	140570	Mus musculus	plexin B2
Prim1	19075	Mus musculus	DNA primase, p49 subunit
Prkab1	19079	Mus musculus	protein kinase, AMP-activated, beta 1 non-catalytic subunit
Prkab2	108097	Mus musculus	protein kinase, AMP-activated, beta 2 non-catalytic subunit
Prnp	19122	Mus musculus	prion protein
Ptk7	71461	Mus musculus	PTK7 protein tyrosine kinase 7
Ptprd	19266	Mus musculus	protein tyrosine phosphatase receptor type D
Ptprf	19268	Mus musculus	protein tyrosine phosphatase receptor type F
Ptprg	19270	Mus musculus	protein tyrosine phosphatase receptor type G
Ptprj	19271	Mus musculus	protein tyrosine phosphatase receptor type J
Ptprn2	19276	Mus musculus	protein tyrosine phosphatase receptor type N polypeptide 2
Ptprs	19280	Mus musculus	protein tyrosine phosphatase receptor type S
Ptprz1	19283	Mus musculus	protein tyrosine phosphatase receptor type Z, polypeptide 1
Qsox1	104009	Mus musculus	quiescin Q6 sulfhydryl oxidase 1
Rgmb	68799	Mus musculus	repulsive guidance molecule family member B
Rtn4	68585	Mus musculus	reticulon 4
Rtn4rl2	269295	Mus musculus	reticulon 4 receptor-like 2
S100g	12309	Mus musculus	S100 calcium binding protein G
Sdf2	20316	Mus musculus	stromal cell derived factor 2
Selenow	20364	Mus musculus	selenoprotein W
Sema4b	20352	Mus musculus	sema domain, immunoglobulin domain(Ig), transmembrane domain(TM) and short cytoplasmic domain,(semaphorin) 4B
Sema6a	20358	Mus musculus	sema domain, transmembrane domain(TM), and cytoplasmic domain,(semaphorin) 6A
Sema6d	214968	Mus musculus	sema domain, transmembrane domain(TM), and cytoplasmic domain,(semaphorin) 6D
Sema7a	20361	Mus musculus	sema domain, immunoglobulin domain(Ig), and GPI membrane anchor,(semaphorin) 7A
Sez6	20370	Mus musculus	seizure related gene 6
Sez6l	56747	Mus musculus	seizure related 6 homolog like
Sez6l2	233878	Mus musculus	seizure related 6 homolog like 2
Sirpa	19261	Mus musculus	signal-regulatory protein alpha
Slc5a6	330064	Mus musculus	solute carrier family 5(sodium-dependent vitamin transporter), member 6
Slitrk1	76965	Mus musculus	SLIT and NTRK-like family, member 1
Slitrk5	75409	Mus musculus	SLIT and NTRK-like family, member 5
Thy1	21838	Mus musculus	thymus cell antigen 1, theta
Tmem132a	98170	Mus musculus	transmembrane protein 132A
Tmem198	319998	Mus musculus	transmembrane protein 198
Vasn	246154	Mus musculus	vasorin
Vcam1	22329	Mus musculus	vascular cell adhesion molecule 1
Vdac1	22333	Mus musculus	voltage-dependent anion channel 1
Vstm2b	58188	Mus musculus	V-set and transmembrane domain containing 2B
